# Supplementary material for: Accurate protein structure prediction with hydroxyl radical protein footprinting data
Source: Nat Commun. 2021 Jan 12;12:341. doi: 10.1038/s41467-020-20549-7 (PMC7804018; doi:10.1038/s41467-020-20549-7)
Supplement: Supplementary file 3 — Supplementary Data 1 [file 41467_2020_20549_MOESM3_ESM.zip]

Archive with 6 entries (6 files):
- README.txt
- example_data/1ymb_A.pdb
- example_data/1ymb_hrf_flags
- example_data/AbInitioStructures.zip
- example_data/MoverModelsFromTop20.zip
- example_data/lnPF_1ymb.txt
