# Supplementary material for: Accurate protein structure prediction with hydroxyl radical protein footprinting data
Source: Nat Commun. 2021 Jan 12;12:341. doi: 10.1038/s41467-020-20549-7 (PMC7804018; doi:10.1038/s41467-020-20549-7)
Supplement: Supplementary file 3 — Supplementary Data 1 [file 41467_2020_20549_MOESM3_ESM.zip › README.txt]

Our HRF modeling code has been integrated into the Rosetta master branch and is available to academic users in the latest Weekly Release. 

Rosetta is available on Linux and Mac. The latest version is Rosetta 2020.37. Our code has been tested on the latest version (Rosetta 2020.37).

No non-standard hardware is required.

**** EXAMPLE DATA ****

Example data for myoglobin (PDB ID 1YMB) is available in the example_data directory:

2,000 ab initio models can be unzipped from the AbInitioStructures.zip file

600 mover models from the top 20 scoring structures can be unzipped from MoverModelsFromTop20.zip

1ymb_A.pdb is the crystal structure to be used for RMSD calculations with the -in:file:native flag.

To run the code on the data, please follow the command lines included in Step #4 of Tutorial 2 in the Supplementary Material. The expected output will be score files that can be analyzed using Step #5 of Tutorial 2 in the Supplementary Material. The expected run time for scoring should be a few hours.

Detailed instructions for how to run the software on our data can be found in the Supplementary Material Tutorials #1 and #2.
