# Supplementary material for: Accurate protein structure prediction with hydroxyl radical protein footprinting data
Source: Nat Commun. 2021 Jan 12;12:341. doi: 10.1038/s41467-020-20549-7 (PMC7804018; doi:10.1038/s41467-020-20549-7)
Supplement: Supplementary file 3 — Supplementary Data 1 [file 41467_2020_20549_MOESM3_ESM.zip › example_data/1ymb_A.pdb]

ATOM      1  N   GLY A   1      -3.224  16.888  15.241  1.00 24.67           N  
ATOM      2  CA  GLY A   1      -3.120  15.454  14.959  1.00 24.55           C  
ATOM      3  C   GLY A   1      -2.299  14.719  16.007  1.00 24.06           C  
ATOM      4  O   GLY A   1      -2.669  13.528  16.285  1.00 24.75           O  
ATOM      5  N   LEU A   2      -1.312  15.335  16.627  1.00 23.47           N  
ATOM      6  CA  LEU A   2      -0.482  14.622  17.641  1.00 21.68           C  
ATOM      7  C   LEU A   2      -0.991  14.649  19.051  1.00 21.75           C  
ATOM      8  O   LEU A   2      -1.563  15.656  19.540  1.00 22.03           O  
ATOM      9  CB  LEU A   2       0.867  15.292  17.509  1.00 21.77           C  
ATOM     10  CG  LEU A   2       1.756  14.804  16.368  1.00 22.54           C  
ATOM     11  CD1 LEU A   2       1.183  15.208  14.985  1.00 22.42           C  
ATOM     12  CD2 LEU A   2       3.163  15.377  16.601  1.00 21.94           C  
ATOM     13  N   SER A   3      -0.750  13.574  19.772  1.00 20.73           N  
ATOM     14  CA  SER A   3      -1.126  13.415  21.177  1.00 20.90           C  
ATOM     15  C   SER A   3       0.065  13.925  21.989  1.00 20.32           C  
ATOM     16  O   SER A   3       1.145  14.098  21.451  1.00 18.81           O  
ATOM     17  CB  SER A   3      -1.474  11.971  21.536  1.00 20.32           C  
ATOM     18  OG  SER A   3      -0.580  11.123  20.755  1.00 21.76           O  
ATOM     19  N   ASP A   4      -0.204  14.109  23.292  1.00 21.02           N  
ATOM     20  CA  ASP A   4       0.851  14.530  24.209  1.00 21.25           C  
ATOM     21  C   ASP A   4       1.941  13.400  24.084  1.00 19.68           C  
ATOM     22  O   ASP A   4       3.075  13.757  23.909  1.00 18.84           O  
ATOM     23  CB  ASP A   4       0.505  14.808  25.684  1.00 23.75           C  
ATOM     24  CG  ASP A   4       1.809  14.845  26.514  1.00 26.05           C  
ATOM     25  OD1 ASP A   4       2.880  15.351  26.077  1.00 27.11           O  
ATOM     26  OD2 ASP A   4       1.798  14.210  27.608  1.00 28.85           O  
ATOM     27  N   GLY A   5       1.465  12.205  24.255  1.00 18.69           N  
ATOM     28  CA  GLY A   5       2.401  11.015  24.161  1.00 17.63           C  
ATOM     29  C   GLY A   5       3.471  11.321  23.083  1.00 17.10           C  
ATOM     30  O   GLY A   5       4.686  11.502  23.408  1.00 16.93           O  
ATOM     31  N   GLU A   6       2.936  11.549  21.881  1.00 15.29           N  
ATOM     32  CA  GLU A   6       3.737  11.867  20.724  1.00 14.85           C  
ATOM     33  C   GLU A   6       4.565  13.094  20.874  1.00 13.91           C  
ATOM     34  O   GLU A   6       5.784  13.135  20.541  1.00 14.24           O  
ATOM     35  CB  GLU A   6       2.801  12.055  19.491  1.00 14.94           C  
ATOM     36  CG  GLU A   6       1.887  10.883  19.257  1.00 16.25           C  
ATOM     37  CD  GLU A   6       1.048  10.755  18.023  1.00 15.95           C  
ATOM     38  OE1 GLU A   6       0.301  11.700  17.759  1.00 15.25           O  
ATOM     39  OE2 GLU A   6       1.199   9.712  17.369  1.00 16.83           O  
ATOM     40  N   TRP A   7       3.982  14.182  21.288  1.00 14.44           N  
ATOM     41  CA  TRP A   7       4.724  15.486  21.478  1.00 13.84           C  
ATOM     42  C   TRP A   7       5.906  15.260  22.454  1.00 14.03           C  
ATOM     43  O   TRP A   7       7.010  15.787  22.249  1.00 12.67           O  
ATOM     44  CB  TRP A   7       3.780  16.575  21.893  1.00 13.52           C  
ATOM     45  CG  TRP A   7       3.012  17.247  20.807  1.00 13.19           C  
ATOM     46  CD1 TRP A   7       1.676  17.382  20.757  1.00 13.89           C  
ATOM     47  CD2 TRP A   7       3.535  17.828  19.596  1.00 14.20           C  
ATOM     48  NE1 TRP A   7       1.312  18.070  19.575  1.00 14.58           N  
ATOM     49  CE2 TRP A   7       2.449  18.340  18.854  1.00 14.21           C  
ATOM     50  CE3 TRP A   7       4.805  17.944  19.064  1.00 14.00           C  
ATOM     51  CZ2 TRP A   7       2.616  18.994  17.672  1.00 14.21           C  
ATOM     52  CZ3 TRP A   7       4.974  18.608  17.843  1.00 14.75           C  
ATOM     53  CH2 TRP A   7       3.888  19.101  17.128  1.00 14.27           C  
ATOM     54  N   GLN A   8       5.656  14.397  23.448  1.00 13.91           N  
ATOM     55  CA  GLN A   8       6.750  14.065  24.424  1.00 14.25           C  
ATOM     56  C   GLN A   8       7.895  13.486  23.583  1.00 14.00           C  
ATOM     57  O   GLN A   8       9.042  13.900  23.697  1.00 13.57           O  
ATOM     58  CB  GLN A   8       6.359  13.100  25.511  1.00 16.17           C  
ATOM     59  CG  GLN A   8       5.600  13.694  26.687  1.00 18.18           C  
ATOM     60  CD  GLN A   8       5.194  12.669  27.730  1.00 18.53           C  
ATOM     61  OE1 GLN A   8       5.859  11.754  28.142  1.00 19.13           O  
ATOM     62  NE2 GLN A   8       3.909  12.806  28.218  1.00 19.78           N  
ATOM     63  N   GLN A   9       7.485  12.538  22.736  1.00 12.95           N  
ATOM     64  CA  GLN A   9       8.366  11.835  21.811  1.00 13.08           C  
ATOM     65  C   GLN A   9       9.134  12.882  20.997  1.00 12.35           C  
ATOM     66  O   GLN A   9      10.366  12.805  20.971  1.00 12.13           O  
ATOM     67  CB  GLN A   9       7.612  10.854  20.928  1.00 13.58           C  
ATOM     68  CG  GLN A   9       8.236   9.500  20.765  1.00 16.39           C  
ATOM     69  CD  GLN A   9       7.597   8.455  21.592  1.00 18.50           C  
ATOM     70  OE1 GLN A   9       6.501   7.949  21.207  1.00 21.53           O  
ATOM     71  NE2 GLN A   9       8.080   8.034  22.738  1.00 19.39           N  
ATOM     72  N   VAL A  10       8.409  13.841  20.464  1.00 11.11           N  
ATOM     73  CA  VAL A  10       8.983  14.885  19.579  1.00  9.99           C  
ATOM     74  C   VAL A  10       9.972  15.725  20.353  1.00 10.79           C  
ATOM     75  O   VAL A  10      11.049  16.118  19.797  1.00 10.55           O  
ATOM     76  CB  VAL A  10       7.892  15.732  18.833  1.00  9.84           C  
ATOM     77  CG1 VAL A  10       8.426  16.887  17.979  1.00  6.97           C  
ATOM     78  CG2 VAL A  10       6.893  15.036  17.849  1.00  6.24           C  
ATOM     79  N   LEU A  11       9.622  16.092  21.568  1.00 10.84           N  
ATOM     80  CA  LEU A  11      10.545  17.007  22.285  1.00 11.64           C  
ATOM     81  C   LEU A  11      11.692  16.249  22.873  1.00 12.06           C  
ATOM     82  O   LEU A  11      12.764  16.919  23.029  1.00 12.33           O  
ATOM     83  CB  LEU A  11       9.684  17.906  23.177  1.00 12.72           C  
ATOM     84  CG  LEU A  11       8.640  18.771  22.353  1.00 12.77           C  
ATOM     85  CD1 LEU A  11       7.495  19.165  23.242  1.00 12.60           C  
ATOM     86  CD2 LEU A  11       9.353  19.934  21.768  1.00 12.16           C  
ATOM     87  N   ASN A  12      11.597  14.950  23.083  1.00 12.44           N  
ATOM     88  CA  ASN A  12      12.810  14.228  23.624  1.00 12.78           C  
ATOM     89  C   ASN A  12      13.844  14.205  22.503  1.00 13.16           C  
ATOM     90  O   ASN A  12      14.992  14.674  22.625  1.00 13.25           O  
ATOM     91  CB  ASN A  12      12.376  12.908  24.185  1.00 13.88           C  
ATOM     92  CG  ASN A  12      13.536  12.046  24.642  1.00 14.68           C  
ATOM     93  OD1 ASN A  12      14.315  12.245  25.548  1.00 14.48           O  
ATOM     94  ND2 ASN A  12      13.639  10.966  23.857  1.00 16.47           N  
ATOM     95  N   VAL A  13      13.397  13.727  21.313  1.00 13.36           N  
ATOM     96  CA  VAL A  13      14.337  13.697  20.164  1.00 13.25           C  
ATOM     97  C   VAL A  13      14.886  15.097  19.890  1.00 12.70           C  
ATOM     98  O   VAL A  13      15.964  15.167  19.379  1.00 13.07           O  
ATOM     99  CB  VAL A  13      13.727  13.120  18.883  1.00 12.99           C  
ATOM    100  CG1 VAL A  13      14.785  12.934  17.825  1.00 13.02           C  
ATOM    101  CG2 VAL A  13      12.971  11.842  19.194  1.00 13.53           C  
ATOM    102  N   TRP A  14      14.125  16.133  20.181  1.00 12.84           N  
ATOM    103  CA  TRP A  14      14.688  17.474  19.846  1.00 13.00           C  
ATOM    104  C   TRP A  14      15.850  17.769  20.773  1.00 13.34           C  
ATOM    105  O   TRP A  14      16.785  18.539  20.511  1.00 13.80           O  
ATOM    106  CB  TRP A  14      13.556  18.501  19.833  1.00 12.92           C  
ATOM    107  CG  TRP A  14      14.052  19.746  19.193  1.00 13.08           C  
ATOM    108  CD1 TRP A  14      14.426  20.864  19.843  1.00 13.39           C  
ATOM    109  CD2 TRP A  14      14.231  19.973  17.800  1.00 13.12           C  
ATOM    110  NE1 TRP A  14      14.847  21.795  18.966  1.00 13.75           N  
ATOM    111  CE2 TRP A  14      14.780  21.270  17.705  1.00 13.56           C  
ATOM    112  CE3 TRP A  14      14.070  19.168  16.687  1.00 11.99           C  
ATOM    113  CZ2 TRP A  14      15.158  21.858  16.492  1.00 13.89           C  
ATOM    114  CZ3 TRP A  14      14.420  19.732  15.455  1.00 13.86           C  
ATOM    115  CH2 TRP A  14      14.958  21.015  15.370  1.00 14.58           C  
ATOM    116  N   GLY A  15      15.881  17.117  21.909  1.00 13.88           N  
ATOM    117  CA  GLY A  15      16.971  17.310  22.901  1.00 13.62           C  
ATOM    118  C   GLY A  15      18.272  16.840  22.336  1.00 13.30           C  
ATOM    119  O   GLY A  15      19.296  17.266  22.883  1.00 14.86           O  
ATOM    120  N   LYS A  16      18.331  15.938  21.431  1.00 13.75           N  
ATOM    121  CA  LYS A  16      19.535  15.429  20.760  1.00 13.38           C  
ATOM    122  C   LYS A  16      20.048  16.518  19.823  1.00 13.46           C  
ATOM    123  O   LYS A  16      21.218  16.854  19.808  1.00 12.14           O  
ATOM    124  CB  LYS A  16      19.240  14.149  19.983  1.00 15.85           C  
ATOM    125  CG  LYS A  16      18.519  13.045  20.831  1.00 17.85           C  
ATOM    126  CD  LYS A  16      19.153  11.683  20.474  1.00 19.65           C  
ATOM    127  CE  LYS A  16      18.219  10.817  19.687  1.00 20.20           C  
ATOM    128  NZ  LYS A  16      17.587  11.596  18.538  1.00 21.58           N  
ATOM    129  N   VAL A  17      19.142  17.098  19.019  1.00 11.78           N  
ATOM    130  CA  VAL A  17      19.378  18.214  18.067  1.00 12.20           C  
ATOM    131  C   VAL A  17      19.921  19.462  18.743  1.00 11.90           C  
ATOM    132  O   VAL A  17      20.831  20.217  18.240  1.00 13.29           O  
ATOM    133  CB  VAL A  17      18.005  18.406  17.299  1.00 10.99           C  
ATOM    134  CG1 VAL A  17      17.840  19.682  16.531  1.00 10.92           C  
ATOM    135  CG2 VAL A  17      17.733  17.141  16.454  1.00 10.20           C  
ATOM    136  N   GLU A  18      19.428  19.769  19.932  1.00 11.97           N  
ATOM    137  CA  GLU A  18      19.807  20.926  20.731  1.00 11.21           C  
ATOM    138  C   GLU A  18      21.233  20.780  21.292  1.00 10.96           C  
ATOM    139  O   GLU A  18      21.961  21.811  21.314  1.00 10.14           O  
ATOM    140  CB  GLU A  18      18.817  21.244  21.858  1.00 12.63           C  
ATOM    141  CG  GLU A  18      17.390  21.336  21.424  1.00 12.88           C  
ATOM    142  CD  GLU A  18      16.409  22.199  22.144  1.00 14.85           C  
ATOM    143  OE1 GLU A  18      16.372  21.906  23.420  1.00 15.68           O  
ATOM    144  OE2 GLU A  18      15.661  23.028  21.566  1.00 14.27           O  
ATOM    145  N   ALA A  19      21.623  19.561  21.634  1.00  9.48           N  
ATOM    146  CA  ALA A  19      23.025  19.389  22.109  1.00  8.97           C  
ATOM    147  C   ALA A  19      24.079  19.910  21.129  1.00  8.07           C  
ATOM    148  O   ALA A  19      25.225  20.259  21.609  1.00  8.21           O  
ATOM    149  CB  ALA A  19      23.273  17.897  22.386  1.00  7.65           C  
ATOM    150  N   ASP A  20      23.778  19.919  19.882  1.00  7.68           N  
ATOM    151  CA  ASP A  20      24.675  20.366  18.783  1.00  7.95           C  
ATOM    152  C   ASP A  20      23.895  20.890  17.544  1.00  8.64           C  
ATOM    153  O   ASP A  20      23.890  20.281  16.436  1.00  6.64           O  
ATOM    154  CB  ASP A  20      25.598  19.242  18.454  1.00  8.47           C  
ATOM    155  CG  ASP A  20      26.634  19.504  17.379  1.00  7.75           C  
ATOM    156  OD1 ASP A  20      26.932  20.684  17.087  1.00  7.74           O  
ATOM    157  OD2 ASP A  20      27.185  18.511  16.893  1.00  8.70           O  
ATOM    158  N   ILE A  21      23.274  22.043  17.760  1.00  8.39           N  
ATOM    159  CA  ILE A  21      22.428  22.608  16.704  1.00 10.86           C  
ATOM    160  C   ILE A  21      23.145  23.009  15.408  1.00 11.12           C  
ATOM    161  O   ILE A  21      22.545  22.846  14.295  1.00 10.70           O  
ATOM    162  CB  ILE A  21      21.499  23.796  17.184  1.00  9.50           C  
ATOM    163  CG1 ILE A  21      22.237  24.972  17.749  1.00 10.49           C  
ATOM    164  CG2 ILE A  21      20.516  23.163  18.210  1.00 12.68           C  
ATOM    165  CD1 ILE A  21      21.301  26.264  17.738  1.00  9.53           C  
ATOM    166  N   ALA A  22      24.324  23.590  15.637  1.00 11.63           N  
ATOM    167  CA  ALA A  22      25.012  24.006  14.379  1.00 12.76           C  
ATOM    168  C   ALA A  22      25.437  22.695  13.723  1.00 13.48           C  
ATOM    169  O   ALA A  22      25.582  22.648  12.474  1.00 15.21           O  
ATOM    170  CB  ALA A  22      26.046  25.028  14.686  1.00 12.36           C  
ATOM    171  N   GLY A  23      25.627  21.640  14.429  1.00 13.18           N  
ATOM    172  CA  GLY A  23      26.053  20.329  13.948  1.00 13.34           C  
ATOM    173  C   GLY A  23      24.957  19.649  13.168  1.00 12.57           C  
ATOM    174  O   GLY A  23      25.127  19.005  12.117  1.00 12.79           O  
ATOM    175  N   HIS A  24      23.746  19.733  13.737  1.00 12.53           N  
ATOM    176  CA  HIS A  24      22.656  19.077  12.972  1.00 11.81           C  
ATOM    177  C   HIS A  24      22.255  19.948  11.780  1.00 10.90           C  
ATOM    178  O   HIS A  24      21.855  19.495  10.707  1.00 11.68           O  
ATOM    179  CB  HIS A  24      21.440  18.820  13.829  1.00 11.61           C  
ATOM    180  CG  HIS A  24      21.678  17.680  14.754  1.00 11.48           C  
ATOM    181  ND1 HIS A  24      22.507  17.745  15.796  1.00 11.04           N  
ATOM    182  CD2 HIS A  24      21.143  16.450  14.724  1.00 11.55           C  
ATOM    183  CE1 HIS A  24      22.510  16.595  16.462  1.00 11.83           C  
ATOM    184  NE2 HIS A  24      21.702  15.775  15.801  1.00 13.15           N  
ATOM    185  N   GLY A  25      22.294  21.228  12.003  1.00 11.55           N  
ATOM    186  CA  GLY A  25      21.917  22.234  10.985  1.00 10.38           C  
ATOM    187  C   GLY A  25      22.774  22.064   9.761  1.00 10.94           C  
ATOM    188  O   GLY A  25      22.189  21.979   8.669  1.00 11.16           O  
ATOM    189  N   GLN A  26      24.108  22.015   9.981  1.00 10.86           N  
ATOM    190  CA  GLN A  26      25.038  21.869   8.824  1.00 12.07           C  
ATOM    191  C   GLN A  26      24.703  20.651   7.962  1.00 12.46           C  
ATOM    192  O   GLN A  26      24.481  20.848   6.768  1.00 13.15           O  
ATOM    193  CB  GLN A  26      26.454  21.833   9.340  1.00 11.48           C  
ATOM    194  CG  GLN A  26      27.475  21.771   8.216  1.00 13.18           C  
ATOM    195  CD  GLN A  26      28.757  21.107   8.732  1.00 12.32           C  
ATOM    196  OE1 GLN A  26      28.929  19.904   8.606  1.00 13.26           O  
ATOM    197  NE2 GLN A  26      29.501  22.021   9.251  1.00 12.66           N  
ATOM    198  N   GLU A  27      24.615  19.470   8.571  1.00 12.70           N  
ATOM    199  CA  GLU A  27      24.301  18.231   7.842  1.00 12.54           C  
ATOM    200  C   GLU A  27      22.944  18.309   7.208  1.00 10.99           C  
ATOM    201  O   GLU A  27      22.922  17.886   6.026  1.00 11.83           O  
ATOM    202  CB  GLU A  27      24.429  16.986   8.715  1.00 14.98           C  
ATOM    203  CG  GLU A  27      25.599  16.009   8.358  1.00 17.30           C  
ATOM    204  CD  GLU A  27      26.057  15.231   9.566  1.00 19.53           C  
ATOM    205  OE1 GLU A  27      26.859  15.978  10.238  1.00 21.56           O  
ATOM    206  OE2 GLU A  27      25.758  14.108   9.986  1.00 19.31           O  
ATOM    207  N   VAL A  28      21.893  18.799   7.800  1.00  9.40           N  
ATOM    208  CA  VAL A  28      20.553  18.919   7.162  1.00  7.92           C  
ATOM    209  C   VAL A  28      20.671  19.574   5.770  1.00  7.91           C  
ATOM    210  O   VAL A  28      20.202  18.995   4.797  1.00  8.95           O  
ATOM    211  CB  VAL A  28      19.528  19.699   8.030  1.00  5.72           C  
ATOM    212  CG1 VAL A  28      18.214  20.002   7.299  1.00  5.53           C  
ATOM    213  CG2 VAL A  28      19.179  18.963   9.253  1.00  5.70           C  
ATOM    214  N   LEU A  29      21.203  20.779   5.778  1.00  8.04           N  
ATOM    215  CA  LEU A  29      21.422  21.600   4.586  1.00  8.49           C  
ATOM    216  C   LEU A  29      22.271  20.876   3.595  1.00  8.77           C  
ATOM    217  O   LEU A  29      21.826  20.685   2.484  1.00  9.27           O  
ATOM    218  CB  LEU A  29      21.852  22.983   5.220  1.00  8.40           C  
ATOM    219  CG  LEU A  29      20.707  24.027   5.129  1.00  7.91           C  
ATOM    220  CD1 LEU A  29      19.594  23.735   6.092  1.00  8.95           C  
ATOM    221  CD2 LEU A  29      21.210  25.444   5.349  1.00  7.93           C  
ATOM    222  N   ILE A  30      23.452  20.353   3.841  1.00  9.77           N  
ATOM    223  CA  ILE A  30      24.291  19.528   3.007  1.00 10.68           C  
ATOM    224  C   ILE A  30      23.514  18.359   2.408  1.00 11.07           C  
ATOM    225  O   ILE A  30      23.763  17.945   1.232  1.00 13.08           O  
ATOM    226  CB  ILE A  30      25.510  18.939   3.840  1.00 10.42           C  
ATOM    227  CG1 ILE A  30      26.444  20.169   4.055  1.00 11.36           C  
ATOM    228  CG2 ILE A  30      26.271  17.735   3.258  1.00 10.60           C  
ATOM    229  CD1 ILE A  30      27.556  20.040   5.069  1.00 11.42           C  
ATOM    230  N   ARG A  31      22.711  17.676   3.184  1.00 10.78           N  
ATOM    231  CA  ARG A  31      21.966  16.526   2.672  1.00 10.31           C  
ATOM    232  C   ARG A  31      20.904  17.074   1.688  1.00 10.44           C  
ATOM    233  O   ARG A  31      20.575  16.583   0.584  1.00  9.88           O  
ATOM    234  CB  ARG A  31      21.423  15.734   3.809  1.00 12.05           C  
ATOM    235  CG  ARG A  31      20.446  14.624   3.491  1.00 14.66           C  
ATOM    236  CD  ARG A  31      21.021  13.472   2.708  1.00 17.07           C  
ATOM    237  NE  ARG A  31      20.092  12.335   2.759  1.00 18.67           N  
ATOM    238  CZ  ARG A  31      20.303  11.141   2.144  1.00 19.63           C  
ATOM    239  NH1 ARG A  31      21.314  10.800   1.377  1.00 18.83           N  
ATOM    240  NH2 ARG A  31      19.354  10.229   2.381  1.00 19.38           N  
ATOM    241  N   LEU A  32      20.286  18.195   2.109  1.00  9.74           N  
ATOM    242  CA  LEU A  32      19.261  18.769   1.232  1.00  8.36           C  
ATOM    243  C   LEU A  32      19.900  19.106  -0.143  1.00  9.14           C  
ATOM    244  O   LEU A  32      19.367  18.677  -1.213  1.00  8.19           O  
ATOM    245  CB  LEU A  32      18.691  20.013   1.865  1.00  6.41           C  
ATOM    246  CG  LEU A  32      17.719  20.833   1.044  1.00  6.08           C  
ATOM    247  CD1 LEU A  32      16.405  20.076   0.824  1.00  5.65           C  
ATOM    248  CD2 LEU A  32      17.517  22.152   1.767  1.00  5.02           C  
ATOM    249  N   PHE A  33      20.983  19.823   0.010  1.00  9.00           N  
ATOM    250  CA  PHE A  33      21.689  20.404  -1.146  1.00 10.84           C  
ATOM    251  C   PHE A  33      22.324  19.375  -2.061  1.00 11.00           C  
ATOM    252  O   PHE A  33      22.327  19.742  -3.226  1.00 11.69           O  
ATOM    253  CB  PHE A  33      22.759  21.444  -0.816  1.00  9.68           C  
ATOM    254  CG  PHE A  33      22.374  22.717  -0.103  1.00 10.31           C  
ATOM    255  CD1 PHE A  33      21.153  23.366  -0.263  1.00  9.91           C  
ATOM    256  CD2 PHE A  33      23.335  23.326   0.735  1.00  9.31           C  
ATOM    257  CE1 PHE A  33      20.826  24.559   0.392  1.00  9.75           C  
ATOM    258  CE2 PHE A  33      23.083  24.521   1.362  1.00  9.65           C  
ATOM    259  CZ  PHE A  33      21.803  25.115   1.215  1.00  9.82           C  
ATOM    260  N   THR A  34      22.789  18.288  -1.584  1.00 11.92           N  
ATOM    261  CA  THR A  34      23.486  17.282  -2.383  1.00 12.35           C  
ATOM    262  C   THR A  34      22.511  16.332  -3.033  1.00 12.92           C  
ATOM    263  O   THR A  34      22.668  16.010  -4.245  1.00 12.80           O  
ATOM    264  CB  THR A  34      24.570  16.548  -1.465  1.00 12.77           C  
ATOM    265  OG1 THR A  34      23.772  15.896  -0.459  1.00 13.70           O  
ATOM    266  CG2 THR A  34      25.634  17.539  -0.977  1.00 12.85           C  
ATOM    267  N   GLY A  35      21.556  15.874  -2.281  1.00 13.59           N  
ATOM    268  CA  GLY A  35      20.507  14.979  -2.829  1.00 14.21           C  
ATOM    269  C   GLY A  35      19.603  15.774  -3.790  1.00 14.73           C  
ATOM    270  O   GLY A  35      19.139  15.262  -4.835  1.00 15.55           O  
ATOM    271  N   HIS A  36      19.384  17.019  -3.538  1.00 15.08           N  
ATOM    272  CA  HIS A  36      18.539  17.934  -4.353  1.00 14.64           C  
ATOM    273  C   HIS A  36      19.244  19.227  -4.756  1.00 14.07           C  
ATOM    274  O   HIS A  36      19.018  20.376  -4.302  1.00 13.50           O  
ATOM    275  CB  HIS A  36      17.214  18.284  -3.589  1.00 15.90           C  
ATOM    276  CG  HIS A  36      16.525  17.071  -3.024  1.00 17.60           C  
ATOM    277  ND1 HIS A  36      15.645  16.283  -3.780  1.00 17.85           N  
ATOM    278  CD2 HIS A  36      16.570  16.525  -1.805  1.00 17.44           C  
ATOM    279  CE1 HIS A  36      15.166  15.343  -2.997  1.00 18.11           C  
ATOM    280  NE2 HIS A  36      15.698  15.454  -1.818  1.00 18.31           N  
ATOM    281  N   PRO A  37      20.125  19.119  -5.704  1.00 14.36           N  
ATOM    282  CA  PRO A  37      20.954  20.191  -6.241  1.00 14.40           C  
ATOM    283  C   PRO A  37      20.321  21.445  -6.729  1.00 15.07           C  
ATOM    284  O   PRO A  37      20.952  22.585  -6.855  1.00 14.62           O  
ATOM    285  CB  PRO A  37      21.679  19.480  -7.430  1.00 14.78           C  
ATOM    286  CG  PRO A  37      20.726  18.344  -7.717  1.00 14.35           C  
ATOM    287  CD  PRO A  37      20.493  17.771  -6.318  1.00 14.20           C  
ATOM    288  N   GLU A  38      19.072  21.318  -7.153  1.00 15.57           N  
ATOM    289  CA  GLU A  38      18.286  22.446  -7.668  1.00 15.98           C  
ATOM    290  C   GLU A  38      17.934  23.380  -6.515  1.00 16.75           C  
ATOM    291  O   GLU A  38      17.649  24.595  -6.760  1.00 18.71           O  
ATOM    292  CB  GLU A  38      16.976  22.090  -8.350  1.00 15.08           C  
ATOM    293  CG  GLU A  38      15.910  21.423  -7.504  1.00 15.34           C  
ATOM    294  CD  GLU A  38      16.191  20.042  -7.095  1.00 15.37           C  
ATOM    295  OE1 GLU A  38      17.297  19.613  -7.360  1.00 16.06           O  
ATOM    296  OE2 GLU A  38      15.414  19.240  -6.554  1.00 17.57           O  
ATOM    297  N   THR A  39      17.837  22.837  -5.316  1.00 16.75           N  
ATOM    298  CA  THR A  39      17.546  23.611  -4.093  1.00 16.23           C  
ATOM    299  C   THR A  39      18.650  24.617  -3.769  1.00 16.48           C  
ATOM    300  O   THR A  39      18.395  25.762  -3.228  1.00 16.56           O  
ATOM    301  CB  THR A  39      17.267  22.599  -2.912  1.00 16.30           C  
ATOM    302  OG1 THR A  39      18.572  22.045  -2.418  1.00 15.22           O  
ATOM    303  CG2 THR A  39      16.321  21.445  -3.252  1.00 15.32           C  
ATOM    304  N   LEU A  40      19.885  24.253  -4.087  1.00 15.48           N  
ATOM    305  CA  LEU A  40      21.021  25.182  -3.756  1.00 14.94           C  
ATOM    306  C   LEU A  40      20.905  26.523  -4.453  1.00 14.80           C  
ATOM    307  O   LEU A  40      21.335  27.562  -3.901  1.00 13.21           O  
ATOM    308  CB  LEU A  40      22.360  24.454  -4.054  1.00 14.56           C  
ATOM    309  CG  LEU A  40      23.616  25.152  -3.531  1.00 14.28           C  
ATOM    310  CD1 LEU A  40      23.724  24.911  -2.043  1.00 14.55           C  
ATOM    311  CD2 LEU A  40      24.839  24.653  -4.282  1.00 12.18           C  
ATOM    312  N   GLU A  41      20.329  26.482  -5.672  1.00 14.78           N  
ATOM    313  CA  GLU A  41      20.240  27.693  -6.506  1.00 15.67           C  
ATOM    314  C   GLU A  41      19.291  28.715  -5.939  1.00 15.45           C  
ATOM    315  O   GLU A  41      19.232  29.882  -6.438  1.00 15.99           O  
ATOM    316  CB  GLU A  41      19.799  27.395  -7.938  1.00 16.52           C  
ATOM    317  CG  GLU A  41      20.633  27.149  -9.110  1.00 18.43           C  
ATOM    318  CD  GLU A  41      22.003  26.654  -9.138  1.00 19.53           C  
ATOM    319  OE1 GLU A  41      22.433  25.565  -8.744  1.00 21.21           O  
ATOM    320  OE2 GLU A  41      22.836  27.515  -9.606  1.00 20.46           O  
ATOM    321  N   LYS A  42      18.516  28.358  -4.918  1.00 15.16           N  
ATOM    322  CA  LYS A  42      17.553  29.355  -4.343  1.00 14.43           C  
ATOM    323  C   LYS A  42      18.229  30.245  -3.311  1.00 14.97           C  
ATOM    324  O   LYS A  42      17.529  31.099  -2.734  1.00 13.99           O  
ATOM    325  CB  LYS A  42      16.361  28.588  -3.789  1.00 13.93           C  
ATOM    326  CG  LYS A  42      15.590  27.934  -4.981  1.00 14.04           C  
ATOM    327  CD  LYS A  42      14.115  28.198  -4.797  1.00 14.24           C  
ATOM    328  CE  LYS A  42      13.288  28.120  -6.066  1.00 13.87           C  
ATOM    329  NZ  LYS A  42      12.730  29.477  -6.291  1.00 13.14           N  
ATOM    330  N   PHE A  43      19.512  30.015  -3.031  1.00 14.38           N  
ATOM    331  CA  PHE A  43      20.367  30.718  -2.109  1.00 15.38           C  
ATOM    332  C   PHE A  43      21.539  31.403  -2.898  1.00 15.88           C  
ATOM    333  O   PHE A  43      22.423  30.689  -3.377  1.00 15.79           O  
ATOM    334  CB  PHE A  43      21.029  29.888  -0.968  1.00 13.14           C  
ATOM    335  CG  PHE A  43      20.127  29.244   0.038  1.00 12.64           C  
ATOM    336  CD1 PHE A  43      19.480  28.049  -0.238  1.00 12.08           C  
ATOM    337  CD2 PHE A  43      19.893  29.881   1.270  1.00 11.24           C  
ATOM    338  CE1 PHE A  43      18.602  27.455   0.704  1.00 12.10           C  
ATOM    339  CE2 PHE A  43      19.061  29.309   2.193  1.00 11.48           C  
ATOM    340  CZ  PHE A  43      18.420  28.088   1.957  1.00 11.41           C  
ATOM    341  N   ASP A  44      21.522  32.713  -2.924  1.00 17.17           N  
ATOM    342  CA  ASP A  44      22.532  33.531  -3.617  1.00 18.83           C  
ATOM    343  C   ASP A  44      23.851  33.572  -2.789  1.00 18.98           C  
ATOM    344  O   ASP A  44      24.884  34.096  -3.263  1.00 19.98           O  
ATOM    345  CB  ASP A  44      22.119  34.960  -3.937  1.00 18.74           C  
ATOM    346  CG  ASP A  44      20.914  35.272  -4.717  1.00 19.97           C  
ATOM    347  OD1 ASP A  44      20.364  34.442  -5.503  1.00 19.60           O  
ATOM    348  OD2 ASP A  44      20.421  36.442  -4.552  1.00 20.17           O  
ATOM    349  N   LYS A  45      23.768  33.093  -1.637  1.00 19.37           N  
ATOM    350  CA  LYS A  45      24.627  32.912  -0.517  1.00 20.51           C  
ATOM    351  C   LYS A  45      25.367  31.595  -0.524  1.00 20.46           C  
ATOM    352  O   LYS A  45      26.398  31.494   0.122  1.00 20.45           O  
ATOM    353  CB  LYS A  45      23.734  32.882   0.742  1.00 21.45           C  
ATOM    354  CG  LYS A  45      24.339  33.122   2.077  1.00 22.73           C  
ATOM    355  CD  LYS A  45      23.191  33.352   3.111  1.00 23.71           C  
ATOM    356  CE  LYS A  45      23.236  34.839   3.482  1.00 25.23           C  
ATOM    357  NZ  LYS A  45      22.573  35.018   4.800  1.00 25.82           N  
ATOM    358  N   PHE A  46      24.814  30.607  -1.269  1.00 20.72           N  
ATOM    359  CA  PHE A  46      25.561  29.297  -1.200  1.00 21.05           C  
ATOM    360  C   PHE A  46      25.792  28.665  -2.547  1.00 21.13           C  
ATOM    361  O   PHE A  46      26.451  27.608  -2.588  1.00 20.89           O  
ATOM    362  CB  PHE A  46      24.832  28.373  -0.214  1.00 19.77           C  
ATOM    363  CG  PHE A  46      24.561  28.805   1.165  1.00 19.51           C  
ATOM    364  CD1 PHE A  46      25.476  29.429   1.978  1.00 19.58           C  
ATOM    365  CD2 PHE A  46      23.309  28.504   1.745  1.00 19.50           C  
ATOM    366  CE1 PHE A  46      25.250  29.819   3.277  1.00 19.11           C  
ATOM    367  CE2 PHE A  46      23.005  28.877   3.068  1.00 19.49           C  
ATOM    368  CZ  PHE A  46      24.001  29.542   3.809  1.00 19.55           C  
ATOM    369  N   LYS A  47      25.234  29.242  -3.548  1.00 22.18           N  
ATOM    370  CA  LYS A  47      25.242  28.819  -4.932  1.00 23.66           C  
ATOM    371  C   LYS A  47      26.656  28.582  -5.440  1.00 24.49           C  
ATOM    372  O   LYS A  47      26.902  27.756  -6.342  1.00 25.11           O  
ATOM    373  CB  LYS A  47      24.534  29.864  -5.774  1.00 23.91           C  
ATOM    374  CG  LYS A  47      25.270  31.172  -6.067  1.00 24.45           C  
ATOM    375  CD  LYS A  47      24.470  32.447  -6.083  1.00 25.68           C  
ATOM    376  CE  LYS A  47      23.260  32.357  -7.083  1.00 25.86           C  
ATOM    377  NZ  LYS A  47      22.383  33.541  -6.803  1.00 27.64           N  
ATOM    378  N   HIS A  48      27.584  29.331  -4.885  1.00 25.20           N  
ATOM    379  CA  HIS A  48      29.020  29.186  -5.282  1.00 25.54           C  
ATOM    380  C   HIS A  48      29.496  27.781  -4.985  1.00 25.84           C  
ATOM    381  O   HIS A  48      30.271  27.163  -5.748  1.00 27.03           O  
ATOM    382  CB  HIS A  48      29.896  30.285  -4.629  1.00 24.91           C  
ATOM    383  CG  HIS A  48      29.997  30.168  -3.142  1.00 25.20           C  
ATOM    384  ND1 HIS A  48      29.019  30.570  -2.240  1.00 25.30           N  
ATOM    385  CD2 HIS A  48      30.991  29.632  -2.373  1.00 25.28           C  
ATOM    386  CE1 HIS A  48      29.430  30.303  -1.019  1.00 25.15           C  
ATOM    387  NE2 HIS A  48      30.615  29.739  -1.061  1.00 24.95           N  
ATOM    388  N   LEU A  49      29.088  27.152  -3.925  1.00 26.08           N  
ATOM    389  CA  LEU A  49      29.480  25.840  -3.463  1.00 26.11           C  
ATOM    390  C   LEU A  49      29.124  24.598  -4.238  1.00 25.83           C  
ATOM    391  O   LEU A  49      28.099  23.922  -4.075  1.00 25.68           O  
ATOM    392  CB  LEU A  49      28.926  25.667  -1.966  1.00 26.72           C  
ATOM    393  CG  LEU A  49      29.395  26.728  -0.965  1.00 26.92           C  
ATOM    394  CD1 LEU A  49      28.581  26.520   0.325  1.00 27.05           C  
ATOM    395  CD2 LEU A  49      30.885  26.659  -0.775  1.00 26.68           C  
ATOM    396  N   LYS A  50      30.047  24.203  -5.067  1.00 26.10           N  
ATOM    397  CA  LYS A  50      30.004  22.974  -5.868  1.00 26.11           C  
ATOM    398  C   LYS A  50      30.160  21.787  -4.901  1.00 25.96           C  
ATOM    399  O   LYS A  50      29.151  21.155  -4.544  1.00 25.95           O  
ATOM    400  CB  LYS A  50      31.055  22.925  -6.939  1.00 27.05           C  
ATOM    401  CG  LYS A  50      31.702  24.256  -7.403  1.00 27.55           C  
ATOM    402  CD  LYS A  50      31.135  24.705  -8.729  1.00 28.32           C  
ATOM    403  CE  LYS A  50      29.945  25.606  -8.773  1.00 27.88           C  
ATOM    404  NZ  LYS A  50      29.058  25.370  -7.576  1.00 28.87           N  
ATOM    405  N   THR A  51      31.349  21.497  -4.416  1.00 25.61           N  
ATOM    406  CA  THR A  51      31.597  20.356  -3.524  1.00 25.52           C  
ATOM    407  C   THR A  51      30.934  20.393  -2.161  1.00 25.56           C  
ATOM    408  O   THR A  51      30.519  21.348  -1.473  1.00 25.50           O  
ATOM    409  CB  THR A  51      33.159  20.048  -3.346  1.00 25.52           C  
ATOM    410  OG1 THR A  51      33.737  20.977  -2.354  1.00 25.57           O  
ATOM    411  CG2 THR A  51      33.953  20.067  -4.673  1.00 25.85           C  
ATOM    412  N   GLU A  52      30.865  19.154  -1.699  1.00 26.03           N  
ATOM    413  CA  GLU A  52      30.354  18.786  -0.379  1.00 25.99           C  
ATOM    414  C   GLU A  52      31.346  19.340   0.639  1.00 26.87           C  
ATOM    415  O   GLU A  52      30.965  19.943   1.655  1.00 27.12           O  
ATOM    416  CB  GLU A  52      30.246  17.297  -0.202  1.00 25.27           C  
ATOM    417  CG  GLU A  52      30.059  16.755   1.170  1.00 25.59           C  
ATOM    418  CD  GLU A  52      29.260  15.566   1.473  1.00 25.44           C  
ATOM    419  OE1 GLU A  52      29.222  14.715   0.591  1.00 25.97           O  
ATOM    420  OE2 GLU A  52      28.684  15.448   2.531  1.00 26.25           O  
ATOM    421  N   ALA A  53      32.622  19.016   0.298  1.00 27.00           N  
ATOM    422  CA  ALA A  53      33.747  19.403   1.088  1.00 27.33           C  
ATOM    423  C   ALA A  53      33.611  20.905   1.335  1.00 27.53           C  
ATOM    424  O   ALA A  53      33.441  21.356   2.487  1.00 27.87           O  
ATOM    425  CB  ALA A  53      35.083  19.107   0.372  1.00 28.33           C  
ATOM    426  N   GLU A  54      33.557  21.586   0.174  1.00 26.94           N  
ATOM    427  CA  GLU A  54      33.450  23.044   0.213  1.00 26.79           C  
ATOM    428  C   GLU A  54      32.285  23.457   1.114  1.00 26.25           C  
ATOM    429  O   GLU A  54      32.414  24.465   1.800  1.00 26.90           O  
ATOM    430  CB  GLU A  54      33.256  23.639  -1.152  1.00 28.27           C  
ATOM    431  CG  GLU A  54      33.922  24.885  -1.592  1.00 29.81           C  
ATOM    432  CD  GLU A  54      34.390  25.042  -3.003  1.00 30.13           C  
ATOM    433  OE1 GLU A  54      33.733  24.538  -3.903  1.00 30.74           O  
ATOM    434  OE2 GLU A  54      35.397  25.702  -3.246  1.00 31.37           O  
ATOM    435  N   MET A  55      31.265  22.624   1.115  1.00 24.73           N  
ATOM    436  CA  MET A  55      30.057  22.902   1.933  1.00 23.18           C  
ATOM    437  C   MET A  55      30.314  22.737   3.415  1.00 21.56           C  
ATOM    438  O   MET A  55      29.902  23.599   4.185  1.00 21.00           O  
ATOM    439  CB  MET A  55      28.922  22.019   1.468  1.00 23.31           C  
ATOM    440  CG  MET A  55      28.158  22.790   0.365  1.00 24.29           C  
ATOM    441  SD  MET A  55      26.891  21.671  -0.149  1.00 24.31           S  
ATOM    442  CE  MET A  55      27.564  20.450  -1.176  1.00 25.02           C  
ATOM    443  N   LYS A  56      30.958  21.659   3.744  1.00 20.75           N  
ATOM    444  CA  LYS A  56      31.324  21.330   5.130  1.00 20.02           C  
ATOM    445  C   LYS A  56      32.341  22.326   5.640  1.00 19.85           C  
ATOM    446  O   LYS A  56      32.516  22.480   6.902  1.00 20.67           O  
ATOM    447  CB  LYS A  56      31.837  19.902   5.210  1.00 19.93           C  
ATOM    448  CG  LYS A  56      30.758  18.949   5.665  1.00 20.69           C  
ATOM    449  CD  LYS A  56      30.999  17.492   5.434  1.00 21.63           C  
ATOM    450  CE  LYS A  56      31.633  16.686   6.522  1.00 22.88           C  
ATOM    451  NZ  LYS A  56      31.177  17.031   7.924  1.00 22.80           N  
ATOM    452  N   ALA A  57      33.043  23.029   4.755  1.00 18.50           N  
ATOM    453  CA  ALA A  57      34.058  24.012   5.094  1.00 16.83           C  
ATOM    454  C   ALA A  57      33.480  25.358   5.394  1.00 16.85           C  
ATOM    455  O   ALA A  57      34.149  26.239   5.963  1.00 16.94           O  
ATOM    456  CB  ALA A  57      34.997  24.219   3.870  1.00 16.95           C  
ATOM    457  N   SER A  58      32.219  25.540   5.019  1.00 16.31           N  
ATOM    458  CA  SER A  58      31.474  26.816   5.134  1.00 15.09           C  
ATOM    459  C   SER A  58      30.807  27.259   6.408  1.00 14.35           C  
ATOM    460  O   SER A  58      29.789  26.775   6.887  1.00 13.53           O  
ATOM    461  CB  SER A  58      30.427  26.656   4.019  1.00 14.27           C  
ATOM    462  OG  SER A  58      30.111  27.970   3.751  1.00 16.29           O  
ATOM    463  N   GLU A  59      31.430  28.255   7.071  1.00 14.40           N  
ATOM    464  CA  GLU A  59      30.873  28.729   8.377  1.00 14.07           C  
ATOM    465  C   GLU A  59      29.580  29.441   8.165  1.00 13.48           C  
ATOM    466  O   GLU A  59      28.783  29.506   9.101  1.00 14.99           O  
ATOM    467  CB  GLU A  59      31.787  29.627   9.194  1.00 12.89           C  
ATOM    468  CG  GLU A  59      33.089  29.049   9.739  1.00 13.85           C  
ATOM    469  CD  GLU A  59      32.954  27.725  10.451  1.00 14.56           C  
ATOM    470  OE1 GLU A  59      32.135  27.609  11.399  1.00 14.41           O  
ATOM    471  OE2 GLU A  59      33.688  26.860   9.908  1.00 14.10           O  
ATOM    472  N   ASP A  60      29.408  29.996   7.031  1.00 13.96           N  
ATOM    473  CA  ASP A  60      28.148  30.699   6.667  1.00 14.55           C  
ATOM    474  C   ASP A  60      27.014  29.676   6.536  1.00 13.56           C  
ATOM    475  O   ASP A  60      25.831  29.979   6.858  1.00 12.49           O  
ATOM    476  CB  ASP A  60      28.475  31.580   5.455  1.00 17.16           C  
ATOM    477  CG  ASP A  60      27.864  32.927   5.446  1.00 18.45           C  
ATOM    478  OD1 ASP A  60      27.281  33.391   6.497  1.00 21.42           O  
ATOM    479  OD2 ASP A  60      27.866  33.598   4.423  1.00 20.10           O  
ATOM    480  N   LEU A  61      27.419  28.463   6.099  1.00 12.36           N  
ATOM    481  CA  LEU A  61      26.381  27.377   5.941  1.00 10.97           C  
ATOM    482  C   LEU A  61      25.804  26.925   7.292  1.00 10.23           C  
ATOM    483  O   LEU A  61      24.626  26.687   7.512  1.00  9.81           O  
ATOM    484  CB  LEU A  61      26.954  26.233   5.105  1.00  9.79           C  
ATOM    485  CG  LEU A  61      26.000  25.118   4.633  1.00  9.78           C  
ATOM    486  CD1 LEU A  61      24.792  25.720   3.882  1.00 10.12           C  
ATOM    487  CD2 LEU A  61      26.602  24.196   3.630  1.00  8.07           C  
ATOM    488  N   LYS A  62      26.754  26.795   8.206  1.00  9.93           N  
ATOM    489  CA  LYS A  62      26.653  26.390   9.613  1.00  8.69           C  
ATOM    490  C   LYS A  62      25.802  27.369  10.361  1.00  7.98           C  
ATOM    491  O   LYS A  62      24.742  27.054  11.002  1.00  7.40           O  
ATOM    492  CB  LYS A  62      28.133  26.383  10.149  1.00 10.96           C  
ATOM    493  CG  LYS A  62      28.514  25.150  10.919  1.00 12.71           C  
ATOM    494  CD  LYS A  62      29.803  25.289  11.772  1.00 14.08           C  
ATOM    495  CE  LYS A  62      29.834  24.164  12.785  1.00 14.23           C  
ATOM    496  NZ  LYS A  62      30.827  24.491  13.828  1.00 16.55           N  
ATOM    497  N   LYS A  63      26.170  28.653  10.172  1.00  5.41           N  
ATOM    498  CA  LYS A  63      25.372  29.754  10.770  1.00  5.75           C  
ATOM    499  C   LYS A  63      23.922  29.724  10.254  1.00  5.93           C  
ATOM    500  O   LYS A  63      22.887  29.903  11.051  1.00  5.27           O  
ATOM    501  CB  LYS A  63      26.018  31.071  10.517  1.00  4.28           C  
ATOM    502  CG  LYS A  63      25.272  32.385  10.800  1.00  6.25           C  
ATOM    503  CD  LYS A  63      26.292  33.508  10.521  1.00  6.43           C  
ATOM    504  CE  LYS A  63      25.915  34.802  11.339  1.00  6.76           C  
ATOM    505  NZ  LYS A  63      25.088  35.572  10.302  1.00  5.62           N  
ATOM    506  N   HIS A  64      23.770  29.502   8.946  1.00  5.37           N  
ATOM    507  CA  HIS A  64      22.310  29.392   8.475  1.00  5.82           C  
ATOM    508  C   HIS A  64      21.686  28.202   9.160  1.00  5.63           C  
ATOM    509  O   HIS A  64      20.518  28.248   9.626  1.00  6.61           O  
ATOM    510  CB  HIS A  64      22.182  29.398   6.912  1.00  5.69           C  
ATOM    511  CG  HIS A  64      20.755  29.664   6.427  1.00  4.80           C  
ATOM    512  ND1 HIS A  64      20.102  30.857   6.518  1.00  6.57           N  
ATOM    513  CD2 HIS A  64      19.857  28.827   5.908  1.00  4.81           C  
ATOM    514  CE1 HIS A  64      18.837  30.750   6.087  1.00  5.46           C  
ATOM    515  NE2 HIS A  64      18.709  29.513   5.742  1.00  6.14           N  
ATOM    516  N   GLY A  65      22.402  27.108   9.274  1.00  6.99           N  
ATOM    517  CA  GLY A  65      22.066  25.773   9.861  1.00  6.56           C  
ATOM    518  C   GLY A  65      21.411  26.043  11.202  1.00  7.23           C  
ATOM    519  O   GLY A  65      20.219  25.848  11.390  1.00  6.61           O  
ATOM    520  N   THR A  66      22.161  26.794  12.027  1.00  8.61           N  
ATOM    521  CA  THR A  66      21.622  27.236  13.307  1.00  9.58           C  
ATOM    522  C   THR A  66      20.355  28.096  13.146  1.00  8.75           C  
ATOM    523  O   THR A  66      19.444  27.783  13.933  1.00  7.97           O  
ATOM    524  CB  THR A  66      22.712  27.970  14.196  1.00 11.49           C  
ATOM    525  OG1 THR A  66      23.861  27.039  14.300  1.00 13.02           O  
ATOM    526  CG2 THR A  66      22.135  28.351  15.534  1.00 10.84           C  
ATOM    527  N   VAL A  67      20.249  29.109  12.292  1.00  7.55           N  
ATOM    528  CA  VAL A  67      18.956  29.845  12.199  1.00  8.05           C  
ATOM    529  C   VAL A  67      17.774  28.939  11.918  1.00  7.74           C  
ATOM    530  O   VAL A  67      16.755  29.063  12.613  1.00  8.64           O  
ATOM    531  CB  VAL A  67      19.101  30.910  11.116  1.00  8.21           C  
ATOM    532  CG1 VAL A  67      17.913  31.889  10.886  1.00  7.91           C  
ATOM    533  CG2 VAL A  67      20.292  31.827  11.409  1.00  7.42           C  
ATOM    534  N   VAL A  68      17.883  28.126  10.894  1.00  8.03           N  
ATOM    535  CA  VAL A  68      16.820  27.206  10.413  1.00  7.86           C  
ATOM    536  C   VAL A  68      16.302  26.294  11.533  1.00  8.18           C  
ATOM    537  O   VAL A  68      15.068  26.206  11.750  1.00  6.61           O  
ATOM    538  CB  VAL A  68      17.206  26.430   9.125  1.00  8.88           C  
ATOM    539  CG1 VAL A  68      16.105  25.560   8.543  1.00  9.62           C  
ATOM    540  CG2 VAL A  68      17.588  27.349   7.963  1.00  8.12           C  
ATOM    541  N   LEU A  69      17.302  25.667  12.222  1.00  7.35           N  
ATOM    542  CA  LEU A  69      16.842  24.796  13.290  1.00  7.45           C  
ATOM    543  C   LEU A  69      16.469  25.511  14.571  1.00  7.39           C  
ATOM    544  O   LEU A  69      15.845  24.861  15.405  1.00  6.54           O  
ATOM    545  CB  LEU A  69      17.858  23.701  13.540  1.00  7.79           C  
ATOM    546  CG  LEU A  69      18.187  22.753  12.381  1.00  8.06           C  
ATOM    547  CD1 LEU A  69      18.879  21.622  13.106  1.00  9.19           C  
ATOM    548  CD2 LEU A  69      17.019  22.333  11.551  1.00  7.46           C  
ATOM    549  N   THR A  70      16.932  26.764  14.661  1.00  7.15           N  
ATOM    550  CA  THR A  70      16.482  27.508  15.884  1.00  6.11           C  
ATOM    551  C   THR A  70      15.044  27.826  15.657  1.00  6.18           C  
ATOM    552  O   THR A  70      14.255  27.605  16.576  1.00  5.86           O  
ATOM    553  CB  THR A  70      17.486  28.649  16.264  1.00  5.90           C  
ATOM    554  OG1 THR A  70      18.715  27.889  16.678  1.00  5.12           O  
ATOM    555  CG2 THR A  70      16.945  29.546  17.325  1.00  4.48           C  
ATOM    556  N   ALA A  71      14.624  28.211  14.474  1.00  5.35           N  
ATOM    557  CA  ALA A  71      13.200  28.518  14.157  1.00  6.61           C  
ATOM    558  C   ALA A  71      12.236  27.324  14.255  1.00  5.29           C  
ATOM    559  O   ALA A  71      11.086  27.463  14.649  1.00  6.44           O  
ATOM    560  CB  ALA A  71      13.101  29.152  12.725  1.00  5.47           C  
ATOM    561  N   LEU A  72      12.625  26.153  13.839  1.00  4.41           N  
ATOM    562  CA  LEU A  72      11.791  24.972  13.875  1.00  4.10           C  
ATOM    563  C   LEU A  72      11.617  24.603  15.315  1.00  4.73           C  
ATOM    564  O   LEU A  72      10.519  24.313  15.719  1.00  4.16           O  
ATOM    565  CB  LEU A  72      12.513  23.959  12.972  1.00  5.97           C  
ATOM    566  CG  LEU A  72      11.777  22.715  12.522  1.00  7.69           C  
ATOM    567  CD1 LEU A  72      10.623  23.146  11.559  1.00  8.51           C  
ATOM    568  CD2 LEU A  72      12.654  21.737  11.759  1.00  8.02           C  
ATOM    569  N   GLY A  73      12.723  24.588  16.100  1.00  4.48           N  
ATOM    570  CA  GLY A  73      12.621  24.184  17.528  1.00  4.96           C  
ATOM    571  C   GLY A  73      11.465  24.958  18.161  1.00  5.82           C  
ATOM    572  O   GLY A  73      10.583  24.479  18.865  1.00  6.72           O  
ATOM    573  N   GLY A  74      11.473  26.220  17.894  1.00  6.24           N  
ATOM    574  CA  GLY A  74      10.504  27.222  18.360  1.00  7.17           C  
ATOM    575  C   GLY A  74       9.119  26.765  18.009  1.00  7.62           C  
ATOM    576  O   GLY A  74       8.214  26.686  18.952  1.00  8.58           O  
ATOM    577  N   ILE A  75       8.904  26.415  16.785  1.00  7.37           N  
ATOM    578  CA  ILE A  75       7.559  25.890  16.329  1.00  7.00           C  
ATOM    579  C   ILE A  75       7.229  24.629  17.117  1.00  7.96           C  
ATOM    580  O   ILE A  75       6.154  24.529  17.790  1.00  5.95           O  
ATOM    581  CB  ILE A  75       7.590  25.858  14.768  1.00  5.88           C  
ATOM    582  CG1 ILE A  75       7.642  27.361  14.320  1.00  6.59           C  
ATOM    583  CG2 ILE A  75       6.476  25.183  13.984  1.00  7.20           C  
ATOM    584  CD1 ILE A  75       8.318  27.561  12.877  1.00  8.49           C  
ATOM    585  N   LEU A  76       8.199  23.665  17.122  1.00  7.25           N  
ATOM    586  CA  LEU A  76       8.018  22.353  17.695  1.00  8.42           C  
ATOM    587  C   LEU A  76       7.610  22.472  19.187  1.00  9.18           C  
ATOM    588  O   LEU A  76       6.660  21.750  19.550  1.00 10.37           O  
ATOM    589  CB  LEU A  76       9.193  21.405  17.361  1.00  7.98           C  
ATOM    590  CG  LEU A  76       9.487  21.136  15.896  1.00  8.48           C  
ATOM    591  CD1 LEU A  76      10.739  20.243  15.646  1.00  9.10           C  
ATOM    592  CD2 LEU A  76       8.345  20.444  15.156  1.00  8.47           C  
ATOM    593  N   LYS A  77       8.207  23.385  19.923  1.00  8.88           N  
ATOM    594  CA  LYS A  77       7.965  23.586  21.345  1.00  9.06           C  
ATOM    595  C   LYS A  77       6.565  24.016  21.689  1.00  9.65           C  
ATOM    596  O   LYS A  77       6.025  23.909  22.847  1.00  9.38           O  
ATOM    597  CB  LYS A  77       9.056  24.565  21.816  1.00  8.64           C  
ATOM    598  CG  LYS A  77      10.410  23.751  21.747  1.00 10.53           C  
ATOM    599  CD  LYS A  77      11.325  24.220  22.848  1.00 10.23           C  
ATOM    600  CE  LYS A  77      12.783  23.870  22.638  1.00 12.56           C  
ATOM    601  NZ  LYS A  77      13.063  22.443  22.787  1.00 13.64           N  
ATOM    602  N   LYS A  78       5.958  24.526  20.598  1.00  9.13           N  
ATOM    603  CA  LYS A  78       4.643  25.076  20.578  1.00  9.31           C  
ATOM    604  C   LYS A  78       3.561  23.992  20.435  1.00  9.14           C  
ATOM    605  O   LYS A  78       2.399  24.404  20.660  1.00  8.82           O  
ATOM    606  CB  LYS A  78       4.444  26.075  19.471  1.00  9.94           C  
ATOM    607  CG  LYS A  78       5.064  27.444  19.639  1.00  9.92           C  
ATOM    608  CD  LYS A  78       4.275  28.234  20.736  1.00 10.87           C  
ATOM    609  CE  LYS A  78       5.356  28.271  21.923  1.00 11.04           C  
ATOM    610  NZ  LYS A  78       5.616  29.757  22.093  1.00 10.50           N  
ATOM    611  N   LYS A  79       3.893  22.774  20.181  1.00  8.81           N  
ATOM    612  CA  LYS A  79       3.010  21.632  20.090  1.00  9.15           C  
ATOM    613  C   LYS A  79       1.738  21.849  19.263  1.00  9.99           C  
ATOM    614  O   LYS A  79       0.656  21.220  19.509  1.00 10.01           O  
ATOM    615  CB  LYS A  79       2.656  21.137  21.469  1.00  8.29           C  
ATOM    616  CG  LYS A  79       3.868  20.660  22.295  1.00  9.61           C  
ATOM    617  CD  LYS A  79       3.616  20.920  23.755  1.00  8.89           C  
ATOM    618  CE  LYS A  79       3.044  19.632  24.424  1.00 10.15           C  
ATOM    619  NZ  LYS A  79       2.137  20.180  25.516  1.00  6.90           N  
ATOM    620  N   GLY A  80       1.899  22.660  18.181  1.00  9.96           N  
ATOM    621  CA  GLY A  80       0.732  22.798  17.230  1.00 11.13           C  
ATOM    622  C   GLY A  80       0.023  24.117  17.400  1.00 11.57           C  
ATOM    623  O   GLY A  80      -0.888  24.428  16.622  1.00 12.35           O  
ATOM    624  N   HIS A  81       0.342  24.907  18.379  1.00 12.14           N  
ATOM    625  CA  HIS A  81      -0.334  26.230  18.544  1.00 13.17           C  
ATOM    626  C   HIS A  81       0.723  27.182  18.029  1.00 12.94           C  
ATOM    627  O   HIS A  81       1.324  27.953  18.820  1.00 13.03           O  
ATOM    628  CB  HIS A  81      -0.791  26.479  19.973  1.00 14.44           C  
ATOM    629  CG  HIS A  81      -1.728  25.464  20.516  1.00 16.19           C  
ATOM    630  ND1 HIS A  81      -1.432  24.608  21.523  1.00 17.26           N  
ATOM    631  CD2 HIS A  81      -3.025  25.202  20.153  1.00 17.42           C  
ATOM    632  CE1 HIS A  81      -2.539  23.827  21.760  1.00 18.39           C  
ATOM    633  NE2 HIS A  81      -3.531  24.187  20.943  1.00 18.32           N  
ATOM    634  N   HIS A  82       0.986  27.098  16.751  1.00 12.25           N  
ATOM    635  CA  HIS A  82       2.112  27.891  16.152  1.00 12.72           C  
ATOM    636  C   HIS A  82       1.847  28.840  15.035  1.00 13.62           C  
ATOM    637  O   HIS A  82       2.758  29.156  14.192  1.00 13.53           O  
ATOM    638  CB  HIS A  82       3.139  26.801  15.594  1.00 11.61           C  
ATOM    639  CG  HIS A  82       2.451  25.904  14.587  1.00 11.32           C  
ATOM    640  ND1 HIS A  82       2.737  24.568  14.503  1.00 11.04           N  
ATOM    641  CD2 HIS A  82       1.414  26.153  13.708  1.00 10.77           C  
ATOM    642  CE1 HIS A  82       2.002  24.023  13.557  1.00 10.87           C  
ATOM    643  NE2 HIS A  82       1.221  24.954  13.120  1.00 12.42           N  
ATOM    644  N   GLU A  83       0.626  29.271  14.898  1.00 13.72           N  
ATOM    645  CA  GLU A  83       0.089  30.175  13.905  1.00 15.17           C  
ATOM    646  C   GLU A  83       0.924  31.445  13.951  1.00 15.32           C  
ATOM    647  O   GLU A  83       1.439  32.091  12.999  1.00 15.05           O  
ATOM    648  CB  GLU A  83      -1.384  30.433  14.151  1.00 15.87           C  
ATOM    649  CG  GLU A  83      -2.252  29.582  15.010  1.00 18.51           C  
ATOM    650  CD  GLU A  83      -1.855  29.044  16.382  1.00 20.52           C  
ATOM    651  OE1 GLU A  83      -0.825  29.398  16.967  1.00 21.27           O  
ATOM    652  OE2 GLU A  83      -2.595  28.141  16.898  1.00 20.09           O  
ATOM    653  N   ALA A  84       1.122  31.832  15.209  1.00 16.29           N  
ATOM    654  CA  ALA A  84       1.922  33.070  15.562  1.00 16.62           C  
ATOM    655  C   ALA A  84       3.266  33.111  14.856  1.00 16.38           C  
ATOM    656  O   ALA A  84       3.612  34.100  14.126  1.00 16.29           O  
ATOM    657  CB  ALA A  84       1.928  33.092  17.086  1.00 17.12           C  
ATOM    658  N   GLU A  85       4.052  32.048  14.985  1.00 15.66           N  
ATOM    659  CA  GLU A  85       5.413  31.941  14.455  1.00 15.14           C  
ATOM    660  C   GLU A  85       5.537  31.368  13.059  1.00 15.27           C  
ATOM    661  O   GLU A  85       6.590  31.515  12.393  1.00 13.60           O  
ATOM    662  CB  GLU A  85       6.253  31.019  15.367  1.00 15.95           C  
ATOM    663  CG  GLU A  85       6.193  31.248  16.885  1.00 15.52           C  
ATOM    664  CD  GLU A  85       4.990  30.887  17.666  1.00 15.71           C  
ATOM    665  OE1 GLU A  85       3.955  30.488  17.259  1.00 14.45           O  
ATOM    666  OE2 GLU A  85       5.087  31.087  18.908  1.00 15.82           O  
ATOM    667  N   LEU A  86       4.454  30.677  12.636  1.00 14.44           N  
ATOM    668  CA  LEU A  86       4.553  30.066  11.244  1.00 14.73           C  
ATOM    669  C   LEU A  86       4.020  31.061  10.224  1.00 14.53           C  
ATOM    670  O   LEU A  86       4.588  31.144   9.061  1.00 13.97           O  
ATOM    671  CB  LEU A  86       4.076  28.675  11.428  1.00 14.73           C  
ATOM    672  CG  LEU A  86       3.725  27.712  10.355  1.00 15.41           C  
ATOM    673  CD1 LEU A  86       4.254  26.333  10.649  1.00 15.17           C  
ATOM    674  CD2 LEU A  86       2.165  27.617  10.327  1.00 15.77           C  
ATOM    675  N   LYS A  87       3.090  31.922  10.600  1.00 14.28           N  
ATOM    676  CA  LYS A  87       2.588  32.961   9.692  1.00 14.20           C  
ATOM    677  C   LYS A  87       3.754  33.705   9.021  1.00 14.04           C  
ATOM    678  O   LYS A  87       3.787  33.550   7.754  1.00 14.04           O  
ATOM    679  CB  LYS A  87       1.601  33.932  10.295  1.00 15.02           C  
ATOM    680  CG  LYS A  87       0.393  34.254   9.378  1.00 16.27           C  
ATOM    681  CD  LYS A  87       0.554  35.585   8.715  1.00 17.86           C  
ATOM    682  CE  LYS A  87      -0.672  36.457   8.551  1.00 18.39           C  
ATOM    683  NZ  LYS A  87      -0.800  37.240   9.860  1.00 20.33           N  
ATOM    684  N   PRO A  88       4.690  34.342   9.716  1.00 13.23           N  
ATOM    685  CA  PRO A  88       5.841  35.033   9.126  1.00 12.32           C  
ATOM    686  C   PRO A  88       6.672  34.311   8.106  1.00 11.12           C  
ATOM    687  O   PRO A  88       7.097  34.855   7.076  1.00 10.48           O  
ATOM    688  CB  PRO A  88       6.773  35.404  10.369  1.00 12.58           C  
ATOM    689  CG  PRO A  88       6.291  34.473  11.475  1.00 12.05           C  
ATOM    690  CD  PRO A  88       4.744  34.458  11.223  1.00 13.29           C  
ATOM    691  N   LEU A  89       6.969  33.103   8.342  1.00  9.94           N  
ATOM    692  CA  LEU A  89       7.757  32.159   7.560  1.00  9.62           C  
ATOM    693  C   LEU A  89       7.077  31.704   6.289  1.00  9.00           C  
ATOM    694  O   LEU A  89       7.695  31.644   5.156  1.00  8.14           O  
ATOM    695  CB  LEU A  89       8.059  30.977   8.530  1.00 11.10           C  
ATOM    696  CG  LEU A  89       9.464  30.384   8.607  1.00 11.86           C  
ATOM    697  CD1 LEU A  89      10.547  31.536   8.732  1.00 11.52           C  
ATOM    698  CD2 LEU A  89       9.541  29.455   9.811  1.00 10.56           C  
ATOM    699  N   ALA A  90       5.809  31.390   6.398  1.00  7.06           N  
ATOM    700  CA  ALA A  90       5.012  30.908   5.209  1.00  7.71           C  
ATOM    701  C   ALA A  90       5.038  32.035   4.173  1.00  6.83           C  
ATOM    702  O   ALA A  90       5.228  31.889   2.994  1.00  7.34           O  
ATOM    703  CB  ALA A  90       3.641  30.403   5.649  1.00  6.04           C  
ATOM    704  N   GLN A  91       4.934  33.225   4.669  1.00  7.69           N  
ATOM    705  CA  GLN A  91       4.925  34.512   3.977  1.00  7.74           C  
ATOM    706  C   GLN A  91       6.241  34.749   3.255  1.00  7.39           C  
ATOM    707  O   GLN A  91       6.310  35.000   2.069  1.00  7.94           O  
ATOM    708  CB  GLN A  91       4.682  35.642   4.996  1.00  8.34           C  
ATOM    709  CG  GLN A  91       3.559  36.508   4.896  1.00  9.14           C  
ATOM    710  CD  GLN A  91       3.147  37.435   6.019  1.00  9.09           C  
ATOM    711  OE1 GLN A  91       1.971  37.194   6.412  1.00  8.57           O  
ATOM    712  NE2 GLN A  91       3.944  38.411   6.449  1.00  9.38           N  
ATOM    713  N   SER A  92       7.342  34.728   4.066  1.00  7.33           N  
ATOM    714  CA  SER A  92       8.639  35.018   3.422  1.00  7.11           C  
ATOM    715  C   SER A  92       8.998  33.863   2.506  1.00  7.12           C  
ATOM    716  O   SER A  92       9.657  34.087   1.464  1.00  8.46           O  
ATOM    717  CB  SER A  92       9.655  35.224   4.509  1.00  6.31           C  
ATOM    718  OG  SER A  92       9.855  33.966   5.110  1.00  5.26           O  
ATOM    719  N   HIS A  93       8.664  32.629   2.899  1.00  6.93           N  
ATOM    720  CA  HIS A  93       9.079  31.522   2.001  1.00  7.23           C  
ATOM    721  C   HIS A  93       8.291  31.556   0.711  1.00  7.30           C  
ATOM    722  O   HIS A  93       8.924  31.270  -0.345  1.00  7.47           O  
ATOM    723  CB  HIS A  93       9.104  30.145   2.725  1.00  6.37           C  
ATOM    724  CG  HIS A  93      10.382  30.195   3.580  1.00  7.16           C  
ATOM    725  ND1 HIS A  93      10.600  31.095   4.591  1.00  5.50           N  
ATOM    726  CD2 HIS A  93      11.500  29.430   3.432  1.00  6.51           C  
ATOM    727  CE1 HIS A  93      11.861  30.784   5.060  1.00  6.60           C  
ATOM    728  NE2 HIS A  93      12.417  29.826   4.344  1.00  6.06           N  
ATOM    729  N   ALA A  94       7.070  31.945   0.722  1.00  8.80           N  
ATOM    730  CA  ALA A  94       6.188  32.004  -0.460  1.00  9.07           C  
ATOM    731  C   ALA A  94       6.457  33.112  -1.456  1.00 10.80           C  
ATOM    732  O   ALA A  94       6.819  32.955  -2.623  1.00 11.26           O  
ATOM    733  CB  ALA A  94       4.746  32.148   0.057  1.00  9.86           C  
ATOM    734  N   THR A  95       6.356  34.346  -1.058  1.00 12.35           N  
ATOM    735  CA  THR A  95       6.401  35.600  -1.778  1.00 12.73           C  
ATOM    736  C   THR A  95       7.801  36.048  -1.992  1.00 13.06           C  
ATOM    737  O   THR A  95       8.072  36.509  -3.144  1.00 14.02           O  
ATOM    738  CB  THR A  95       5.409  36.622  -1.080  1.00 14.16           C  
ATOM    739  OG1 THR A  95       6.095  37.377  -0.058  1.00 15.68           O  
ATOM    740  CG2 THR A  95       4.199  36.059  -0.285  1.00 14.09           C  
ATOM    741  N   LYS A  96       8.734  35.922  -1.048  1.00 13.25           N  
ATOM    742  CA  LYS A  96      10.116  36.376  -1.317  1.00 12.79           C  
ATOM    743  C   LYS A  96      11.060  35.277  -1.734  1.00 13.02           C  
ATOM    744  O   LYS A  96      11.652  35.317  -2.868  1.00 12.56           O  
ATOM    745  CB  LYS A  96      10.653  37.083  -0.073  1.00 14.57           C  
ATOM    746  CG  LYS A  96      11.849  37.948  -0.234  1.00 15.52           C  
ATOM    747  CD  LYS A  96      12.161  38.905   0.925  1.00 16.18           C  
ATOM    748  CE  LYS A  96      13.367  39.811   0.564  1.00 16.79           C  
ATOM    749  NZ  LYS A  96      14.625  39.004   0.827  1.00 17.42           N  
ATOM    750  N   HIS A  97      11.313  34.247  -0.887  1.00 11.68           N  
ATOM    751  CA  HIS A  97      12.318  33.275  -1.340  1.00 11.08           C  
ATOM    752  C   HIS A  97      11.818  32.427  -2.486  1.00 11.45           C  
ATOM    753  O   HIS A  97      12.687  31.851  -3.219  1.00 10.88           O  
ATOM    754  CB  HIS A  97      12.886  32.393  -0.168  1.00 10.97           C  
ATOM    755  CG  HIS A  97      13.331  33.281   0.961  1.00  9.77           C  
ATOM    756  ND1 HIS A  97      14.321  34.241   0.840  1.00 10.15           N  
ATOM    757  CD2 HIS A  97      12.844  33.393   2.205  1.00 10.16           C  
ATOM    758  CE1 HIS A  97      14.415  34.856   2.003  1.00  9.94           C  
ATOM    759  NE2 HIS A  97      13.512  34.406   2.870  1.00  9.50           N  
ATOM    760  N   LYS A  98      10.525  32.380  -2.635  1.00 10.94           N  
ATOM    761  CA  LYS A  98       9.770  31.582  -3.590  1.00 11.18           C  
ATOM    762  C   LYS A  98      10.221  30.117  -3.584  1.00 11.92           C  
ATOM    763  O   LYS A  98      10.711  29.413  -4.498  1.00 12.42           O  
ATOM    764  CB  LYS A  98       9.714  32.311  -4.910  1.00 12.50           C  
ATOM    765  CG  LYS A  98       8.936  33.706  -4.818  1.00 12.67           C  
ATOM    766  CD  LYS A  98       7.543  33.499  -5.440  1.00 14.07           C  
ATOM    767  CE  LYS A  98       6.600  34.690  -5.314  1.00 14.96           C  
ATOM    768  NZ  LYS A  98       5.502  34.498  -6.343  1.00 15.75           N  
ATOM    769  N   ILE A  99      10.002  29.476  -2.427  1.00 11.96           N  
ATOM    770  CA  ILE A  99      10.303  28.060  -2.146  1.00 11.85           C  
ATOM    771  C   ILE A  99       9.060  27.170  -2.264  1.00 11.68           C  
ATOM    772  O   ILE A  99       8.166  27.196  -1.363  1.00 12.39           O  
ATOM    773  CB  ILE A  99      10.977  27.912  -0.740  1.00 10.68           C  
ATOM    774  CG1 ILE A  99      12.293  28.684  -0.665  1.00 10.79           C  
ATOM    775  CG2 ILE A  99      11.115  26.402  -0.300  1.00  9.69           C  
ATOM    776  CD1 ILE A  99      13.383  28.855  -1.671  1.00 10.31           C  
ATOM    777  N   PRO A 100       9.038  26.356  -3.297  1.00 11.90           N  
ATOM    778  CA  PRO A 100       7.921  25.417  -3.506  1.00 12.11           C  
ATOM    779  C   PRO A 100       7.713  24.482  -2.311  1.00 12.30           C  
ATOM    780  O   PRO A 100       8.702  24.040  -1.586  1.00 12.00           O  
ATOM    781  CB  PRO A 100       8.255  24.697  -4.808  1.00 11.82           C  
ATOM    782  CG  PRO A 100       9.550  25.225  -5.350  1.00 11.66           C  
ATOM    783  CD  PRO A 100      10.040  26.315  -4.371  1.00 11.75           C  
ATOM    784  N   ILE A 101       6.469  24.085  -2.052  1.00 12.95           N  
ATOM    785  CA  ILE A 101       6.128  23.172  -0.948  1.00 12.37           C  
ATOM    786  C   ILE A 101       6.985  21.907  -1.042  1.00 11.91           C  
ATOM    787  O   ILE A 101       7.238  21.285   0.055  1.00 13.33           O  
ATOM    788  CB  ILE A 101       4.595  22.866  -0.848  1.00 14.22           C  
ATOM    789  CG1 ILE A 101       3.806  23.842   0.085  1.00 14.46           C  
ATOM    790  CG2 ILE A 101       4.140  21.427  -0.419  1.00 13.29           C  
ATOM    791  CD1 ILE A 101       4.199  23.994   1.547  1.00 15.37           C  
ATOM    792  N   LYS A 102       7.359  21.490  -2.201  1.00 10.59           N  
ATOM    793  CA  LYS A 102       8.123  20.234  -2.344  1.00  9.51           C  
ATOM    794  C   LYS A 102       9.531  20.301  -1.750  1.00  8.94           C  
ATOM    795  O   LYS A 102      10.012  19.250  -1.383  1.00  7.53           O  
ATOM    796  CB  LYS A 102       8.223  19.753  -3.761  1.00  8.79           C  
ATOM    797  CG  LYS A 102       8.613  18.362  -4.001  1.00  9.01           C  
ATOM    798  CD  LYS A 102       8.232  17.098  -3.472  1.00  7.65           C  
ATOM    799  CE  LYS A 102       8.943  15.982  -4.244  1.00  8.45           C  
ATOM    800  NZ  LYS A 102       8.090  14.870  -4.641  1.00  7.24           N  
ATOM    801  N   TYR A 103      10.060  21.540  -1.660  1.00  8.42           N  
ATOM    802  CA  TYR A 103      11.400  21.699  -1.011  1.00  7.34           C  
ATOM    803  C   TYR A 103      11.300  21.605   0.476  1.00  8.32           C  
ATOM    804  O   TYR A 103      12.279  21.225   1.151  1.00  9.08           O  
ATOM    805  CB  TYR A 103      11.915  23.012  -1.551  1.00  7.50           C  
ATOM    806  CG  TYR A 103      12.389  23.038  -2.977  1.00  5.22           C  
ATOM    807  CD1 TYR A 103      12.247  22.037  -3.922  1.00  6.86           C  
ATOM    808  CD2 TYR A 103      12.987  24.231  -3.418  1.00  5.77           C  
ATOM    809  CE1 TYR A 103      12.699  22.130  -5.262  1.00  5.66           C  
ATOM    810  CE2 TYR A 103      13.392  24.369  -4.719  1.00  5.22           C  
ATOM    811  CZ  TYR A 103      13.275  23.317  -5.614  1.00  6.22           C  
ATOM    812  OH  TYR A 103      13.717  23.519  -6.953  1.00  6.88           O  
ATOM    813  N   LEU A 104      10.123  21.837   1.038  1.00  7.83           N  
ATOM    814  CA  LEU A 104       9.877  21.686   2.494  1.00  7.86           C  
ATOM    815  C   LEU A 104       9.689  20.209   2.781  1.00  7.75           C  
ATOM    816  O   LEU A 104       9.893  19.695   3.938  1.00  8.55           O  
ATOM    817  CB  LEU A 104       8.757  22.624   2.819  1.00  6.98           C  
ATOM    818  CG  LEU A 104       8.849  24.089   2.912  1.00  7.16           C  
ATOM    819  CD1 LEU A 104       7.436  24.697   2.755  1.00  7.14           C  
ATOM    820  CD2 LEU A 104       9.343  24.565   4.281  1.00  6.85           C  
ATOM    821  N   GLU A 105       9.306  19.433   1.798  1.00  8.79           N  
ATOM    822  CA  GLU A 105       9.149  17.968   1.835  1.00 10.19           C  
ATOM    823  C   GLU A 105      10.527  17.351   2.012  1.00 10.26           C  
ATOM    824  O   GLU A 105      10.934  16.470   2.812  1.00 11.54           O  
ATOM    825  CB  GLU A 105       8.539  17.420   0.528  1.00 10.91           C  
ATOM    826  CG  GLU A 105       7.868  16.052   0.721  1.00 14.43           C  
ATOM    827  CD  GLU A 105       7.410  15.316  -0.489  1.00 15.48           C  
ATOM    828  OE1 GLU A 105       6.308  15.718  -0.961  1.00 17.39           O  
ATOM    829  OE2 GLU A 105       8.055  14.403  -0.971  1.00 16.95           O  
ATOM    830  N   PHE A 106      11.386  17.830   1.092  1.00 10.10           N  
ATOM    831  CA  PHE A 106      12.793  17.443   1.018  1.00 10.75           C  
ATOM    832  C   PHE A 106      13.516  17.688   2.358  1.00 10.32           C  
ATOM    833  O   PHE A 106      14.122  16.762   2.926  1.00  9.99           O  
ATOM    834  CB  PHE A 106      13.458  18.111  -0.155  1.00 11.48           C  
ATOM    835  CG  PHE A 106      13.043  17.872  -1.567  1.00 14.12           C  
ATOM    836  CD1 PHE A 106      12.266  16.821  -2.016  1.00 14.05           C  
ATOM    837  CD2 PHE A 106      13.537  18.783  -2.537  1.00 13.86           C  
ATOM    838  CE1 PHE A 106      12.003  16.665  -3.401  1.00 15.85           C  
ATOM    839  CE2 PHE A 106      13.227  18.693  -3.886  1.00 15.05           C  
ATOM    840  CZ  PHE A 106      12.476  17.605  -4.326  1.00 14.73           C  
ATOM    841  N   ILE A 107      13.436  18.935   2.896  1.00  9.51           N  
ATOM    842  CA  ILE A 107      14.213  19.165   4.134  1.00  8.94           C  
ATOM    843  C   ILE A 107      13.662  18.304   5.273  1.00  9.25           C  
ATOM    844  O   ILE A 107      14.446  17.837   6.137  1.00  8.08           O  
ATOM    845  CB  ILE A 107      14.312  20.686   4.431  1.00  9.29           C  
ATOM    846  CG1 ILE A 107      15.316  20.969   5.576  1.00  9.39           C  
ATOM    847  CG2 ILE A 107      12.856  21.246   4.679  1.00  8.05           C  
ATOM    848  CD1 ILE A 107      15.739  22.452   5.727  1.00  8.38           C  
ATOM    849  N   SER A 108      12.366  18.053   5.192  1.00  8.89           N  
ATOM    850  CA  SER A 108      11.709  17.160   6.184  1.00  9.13           C  
ATOM    851  C   SER A 108      12.266  15.734   6.017  1.00  9.16           C  
ATOM    852  O   SER A 108      12.372  15.099   7.073  1.00 10.69           O  
ATOM    853  CB  SER A 108      10.205  17.051   6.072  1.00  9.29           C  
ATOM    854  OG  SER A 108       9.548  18.225   6.461  1.00 11.40           O  
ATOM    855  N   ASP A 109      12.560  15.300   4.795  1.00  9.51           N  
ATOM    856  CA  ASP A 109      13.101  13.960   4.609  1.00  9.65           C  
ATOM    857  C   ASP A 109      14.531  14.035   5.190  1.00  8.89           C  
ATOM    858  O   ASP A 109      15.055  13.039   5.689  1.00  9.66           O  
ATOM    859  CB  ASP A 109      13.132  13.378   3.198  1.00 10.61           C  
ATOM    860  CG  ASP A 109      11.812  13.177   2.483  1.00 12.69           C  
ATOM    861  OD1 ASP A 109      10.774  12.941   3.097  1.00 12.09           O  
ATOM    862  OD2 ASP A 109      11.797  13.261   1.193  1.00 12.86           O  
ATOM    863  N   ALA A 110      15.103  15.193   5.037  1.00  8.69           N  
ATOM    864  CA  ALA A 110      16.496  15.483   5.464  1.00  7.79           C  
ATOM    865  C   ALA A 110      16.666  15.471   6.938  1.00  7.57           C  
ATOM    866  O   ALA A 110      17.693  14.959   7.538  1.00  6.81           O  
ATOM    867  CB  ALA A 110      16.912  16.824   4.787  1.00  7.67           C  
ATOM    868  N   ILE A 111      15.683  16.073   7.656  1.00  6.05           N  
ATOM    869  CA  ILE A 111      15.780  16.055   9.124  1.00  5.17           C  
ATOM    870  C   ILE A 111      15.806  14.592   9.479  1.00  5.60           C  
ATOM    871  O   ILE A 111      16.818  14.138  10.139  1.00  4.25           O  
ATOM    872  CB  ILE A 111      14.702  17.027   9.752  1.00  5.20           C  
ATOM    873  CG1 ILE A 111      15.041  18.467   9.463  1.00  5.63           C  
ATOM    874  CG2 ILE A 111      14.505  16.802  11.285  1.00  4.55           C  
ATOM    875  CD1 ILE A 111      14.115  19.662   9.771  1.00  6.55           C  
ATOM    876  N   ILE A 112      14.915  13.722   8.936  1.00  6.07           N  
ATOM    877  CA  ILE A 112      14.906  12.287   9.312  1.00  5.59           C  
ATOM    878  C   ILE A 112      16.147  11.549   8.861  1.00  6.87           C  
ATOM    879  O   ILE A 112      16.505  10.667   9.653  1.00  6.88           O  
ATOM    880  CB  ILE A 112      13.639  11.516   8.823  1.00  5.44           C  
ATOM    881  CG1 ILE A 112      12.418  12.028   9.634  1.00  3.69           C  
ATOM    882  CG2 ILE A 112      13.656   9.972   8.956  1.00  6.11           C  
ATOM    883  CD1 ILE A 112      11.825  13.292   9.151  1.00  4.93           C  
ATOM    884  N   HIS A 113      16.722  11.767   7.738  1.00  7.41           N  
ATOM    885  CA  HIS A 113      17.958  10.994   7.361  1.00  8.14           C  
ATOM    886  C   HIS A 113      19.029  11.221   8.418  1.00  8.57           C  
ATOM    887  O   HIS A 113      19.643  10.416   9.137  1.00  7.94           O  
ATOM    888  CB  HIS A 113      18.348  11.361   5.912  1.00  9.35           C  
ATOM    889  CG  HIS A 113      19.483  10.505   5.490  1.00 10.43           C  
ATOM    890  ND1 HIS A 113      19.366   9.257   5.019  1.00 11.89           N  
ATOM    891  CD2 HIS A 113      20.797  10.743   5.642  1.00 11.83           C  
ATOM    892  CE1 HIS A 113      20.616   8.730   4.854  1.00 13.01           C  
ATOM    893  NE2 HIS A 113      21.503   9.615   5.231  1.00 11.44           N  
ATOM    894  N   VAL A 114      19.282  12.540   8.592  1.00  9.59           N  
ATOM    895  CA  VAL A 114      20.258  13.091   9.543  1.00  9.77           C  
ATOM    896  C   VAL A 114      20.039  12.483  10.946  1.00  9.54           C  
ATOM    897  O   VAL A 114      21.152  12.160  11.496  1.00  9.11           O  
ATOM    898  CB  VAL A 114      20.312  14.628   9.529  1.00 10.09           C  
ATOM    899  CG1 VAL A 114      21.273  15.201  10.644  1.00 10.10           C  
ATOM    900  CG2 VAL A 114      20.735  15.191   8.180  1.00 10.96           C  
ATOM    901  N   LEU A 115      18.862  12.398  11.459  1.00  8.91           N  
ATOM    902  CA  LEU A 115      18.768  11.822  12.833  1.00  9.67           C  
ATOM    903  C   LEU A 115      19.182  10.378  12.837  1.00 10.65           C  
ATOM    904  O   LEU A 115      19.715   9.856  13.871  1.00 10.23           O  
ATOM    905  CB  LEU A 115      17.367  11.984  13.363  1.00  9.67           C  
ATOM    906  CG  LEU A 115      16.778  13.252  13.897  1.00 10.96           C  
ATOM    907  CD1 LEU A 115      15.372  12.968  14.468  1.00  9.87           C  
ATOM    908  CD2 LEU A 115      17.577  13.862  15.068  1.00 10.54           C  
ATOM    909  N   HIS A 116      18.926   9.634  11.695  1.00 10.19           N  
ATOM    910  CA  HIS A 116      19.357   8.193  11.885  1.00 10.75           C  
ATOM    911  C   HIS A 116      20.902   8.210  11.877  1.00 11.71           C  
ATOM    912  O   HIS A 116      21.523   7.741  12.864  1.00 13.17           O  
ATOM    913  CB  HIS A 116      18.790   7.136  10.991  1.00  9.26           C  
ATOM    914  CG  HIS A 116      17.310   6.912  11.148  1.00  9.30           C  
ATOM    915  ND1 HIS A 116      16.802   6.093  12.153  1.00  9.07           N  
ATOM    916  CD2 HIS A 116      16.281   7.363  10.388  1.00  8.18           C  
ATOM    917  CE1 HIS A 116      15.438   6.144  11.978  1.00  8.98           C  
ATOM    918  NE2 HIS A 116      15.110   6.854  10.947  1.00  8.15           N  
ATOM    919  N   SER A 117      21.468   8.748  10.817  1.00 12.35           N  
ATOM    920  CA  SER A 117      22.867   8.858  10.613  1.00 13.93           C  
ATOM    921  C   SER A 117      23.654   9.203  11.887  1.00 14.91           C  
ATOM    922  O   SER A 117      24.556   8.441  12.262  1.00 16.29           O  
ATOM    923  CB  SER A 117      23.103   9.965   9.545  1.00 13.95           C  
ATOM    924  OG  SER A 117      24.517  10.168   9.584  1.00 14.61           O  
ATOM    925  N   LYS A 118      23.332  10.288  12.528  1.00 15.61           N  
ATOM    926  CA  LYS A 118      23.927  10.807  13.728  1.00 15.87           C  
ATOM    927  C   LYS A 118      23.529  10.151  15.020  1.00 16.88           C  
ATOM    928  O   LYS A 118      24.349  10.238  15.994  1.00 15.97           O  
ATOM    929  CB  LYS A 118      23.502  12.309  13.843  1.00 16.45           C  
ATOM    930  CG  LYS A 118      24.760  13.159  14.052  1.00 17.10           C  
ATOM    931  CD  LYS A 118      25.113  13.785  12.734  1.00 18.13           C  
ATOM    932  CE  LYS A 118      24.753  15.202  12.543  1.00 18.13           C  
ATOM    933  NZ  LYS A 118      23.394  15.497  13.059  1.00 17.91           N  
ATOM    934  N   HIS A 119      22.366   9.530  15.057  1.00 17.00           N  
ATOM    935  CA  HIS A 119      21.811   8.817  16.251  1.00 18.88           C  
ATOM    936  C   HIS A 119      21.435   7.371  15.927  1.00 19.16           C  
ATOM    937  O   HIS A 119      20.287   6.908  16.154  1.00 19.43           O  
ATOM    938  CB  HIS A 119      20.568   9.611  16.837  1.00 18.56           C  
ATOM    939  CG  HIS A 119      20.920  11.046  17.112  1.00 19.73           C  
ATOM    940  ND1 HIS A 119      22.035  11.436  17.832  1.00 19.47           N  
ATOM    941  CD2 HIS A 119      20.265  12.201  16.762  1.00 19.65           C  
ATOM    942  CE1 HIS A 119      22.049  12.779  17.887  1.00 19.67           C  
ATOM    943  NE2 HIS A 119      20.999  13.270  17.234  1.00 19.49           N  
ATOM    944  N   PRO A 120      22.386   6.592  15.391  1.00 19.33           N  
ATOM    945  CA  PRO A 120      22.147   5.238  14.890  1.00 19.47           C  
ATOM    946  C   PRO A 120      21.715   4.229  15.893  1.00 19.53           C  
ATOM    947  O   PRO A 120      22.640   3.525  16.452  1.00 20.39           O  
ATOM    948  CB  PRO A 120      23.486   4.870  14.180  1.00 19.81           C  
ATOM    949  CG  PRO A 120      24.137   6.177  13.858  1.00 19.57           C  
ATOM    950  CD  PRO A 120      23.762   7.010  15.078  1.00 19.48           C  
ATOM    951  N   GLY A 121      20.455   4.118  16.205  1.00 18.59           N  
ATOM    952  CA  GLY A 121      20.043   3.145  17.214  1.00 19.00           C  
ATOM    953  C   GLY A 121      19.339   3.797  18.379  1.00 20.18           C  
ATOM    954  O   GLY A 121      18.791   2.989  19.183  1.00 19.79           O  
ATOM    955  N   ASP A 122      19.304   5.128  18.542  1.00 20.53           N  
ATOM    956  CA  ASP A 122      18.512   5.616  19.711  1.00 21.50           C  
ATOM    957  C   ASP A 122      17.322   6.439  19.191  1.00 21.31           C  
ATOM    958  O   ASP A 122      16.574   7.038  20.036  1.00 22.17           O  
ATOM    959  CB  ASP A 122      19.315   6.245  20.826  1.00 23.85           C  
ATOM    960  CG  ASP A 122      20.268   7.356  20.535  1.00 24.33           C  
ATOM    961  OD1 ASP A 122      20.392   7.795  19.382  1.00 24.82           O  
ATOM    962  OD2 ASP A 122      20.940   7.820  21.512  1.00 26.19           O  
ATOM    963  N   PHE A 123      17.085   6.381  17.891  1.00 19.51           N  
ATOM    964  CA  PHE A 123      15.897   7.074  17.315  1.00 17.89           C  
ATOM    965  C   PHE A 123      15.041   5.913  16.762  1.00 16.98           C  
ATOM    966  O   PHE A 123      15.230   5.439  15.632  1.00 16.33           O  
ATOM    967  CB  PHE A 123      16.274   8.083  16.318  1.00 18.41           C  
ATOM    968  CG  PHE A 123      15.314   8.853  15.497  1.00 18.81           C  
ATOM    969  CD1 PHE A 123      14.283   9.591  16.044  1.00 18.68           C  
ATOM    970  CD2 PHE A 123      15.495   8.873  14.109  1.00 19.24           C  
ATOM    971  CE1 PHE A 123      13.448  10.330  15.235  1.00 19.57           C  
ATOM    972  CE2 PHE A 123      14.698   9.641  13.281  1.00 19.91           C  
ATOM    973  CZ  PHE A 123      13.630  10.362  13.862  1.00 19.70           C  
ATOM    974  N   GLY A 124      14.154   5.499  17.635  1.00 15.93           N  
ATOM    975  CA  GLY A 124      13.298   4.353  17.417  1.00 14.82           C  
ATOM    976  C   GLY A 124      12.086   4.576  16.558  1.00 13.95           C  
ATOM    977  O   GLY A 124      11.771   5.712  16.171  1.00 12.79           O  
ATOM    978  N   ALA A 125      11.395   3.462  16.334  1.00 12.67           N  
ATOM    979  CA  ALA A 125      10.196   3.494  15.473  1.00 12.95           C  
ATOM    980  C   ALA A 125       9.169   4.512  16.033  1.00 12.63           C  
ATOM    981  O   ALA A 125       8.758   5.284  15.173  1.00 13.04           O  
ATOM    982  CB  ALA A 125       9.589   2.127  15.311  1.00 12.85           C  
ATOM    983  N   ASP A 126       8.830   4.507  17.273  1.00 12.51           N  
ATOM    984  CA  ASP A 126       7.888   5.488  17.874  1.00 12.74           C  
ATOM    985  C   ASP A 126       8.329   6.929  17.663  1.00 12.61           C  
ATOM    986  O   ASP A 126       7.568   7.746  17.081  1.00 13.73           O  
ATOM    987  CB  ASP A 126       7.635   5.116  19.336  1.00 13.59           C  
ATOM    988  CG  ASP A 126       8.852   5.096  20.261  1.00 15.45           C  
ATOM    989  OD1 ASP A 126      10.043   5.151  19.823  1.00 12.75           O  
ATOM    990  OD2 ASP A 126       8.591   5.034  21.510  1.00 15.00           O  
ATOM    991  N   ALA A 127       9.537   7.349  18.081  1.00 12.55           N  
ATOM    992  CA  ALA A 127       9.993   8.693  17.858  1.00 11.86           C  
ATOM    993  C   ALA A 127      10.020   9.091  16.376  1.00 12.34           C  
ATOM    994  O   ALA A 127       9.711  10.299  16.113  1.00 11.32           O  
ATOM    995  CB  ALA A 127      11.342   8.957  18.481  1.00 11.71           C  
ATOM    996  N   GLN A 128      10.396   8.198  15.461  1.00 12.11           N  
ATOM    997  CA  GLN A 128      10.384   8.493  14.033  1.00 11.38           C  
ATOM    998  C   GLN A 128       8.926   8.795  13.552  1.00 11.43           C  
ATOM    999  O   GLN A 128       8.743   9.638  12.703  1.00  9.93           O  
ATOM   1000  CB  GLN A 128      10.785   7.362  13.078  1.00 12.33           C  
ATOM   1001  CG  GLN A 128      11.231   7.888  11.713  1.00 12.30           C  
ATOM   1002  CD  GLN A 128      11.565   6.950  10.580  1.00 12.74           C  
ATOM   1003  OE1 GLN A 128      10.881   7.032   9.539  1.00 12.14           O  
ATOM   1004  NE2 GLN A 128      12.580   6.145  10.697  1.00 12.13           N  
ATOM   1005  N   GLY A 129       8.025   8.006  14.133  1.00 11.53           N  
ATOM   1006  CA  GLY A 129       6.586   8.130  13.812  1.00 13.06           C  
ATOM   1007  C   GLY A 129       6.121   9.558  14.246  1.00 13.61           C  
ATOM   1008  O   GLY A 129       5.467  10.362  13.455  1.00 14.68           O  
ATOM   1009  N   ALA A 130       6.566   9.851  15.472  1.00 12.38           N  
ATOM   1010  CA  ALA A 130       6.201  11.163  16.034  1.00 11.59           C  
ATOM   1011  C   ALA A 130       6.924  12.268  15.271  1.00 10.61           C  
ATOM   1012  O   ALA A 130       6.272  13.268  15.005  1.00 11.34           O  
ATOM   1013  CB  ALA A 130       6.533  11.294  17.510  1.00  9.58           C  
ATOM   1014  N   MET A 131       8.182  12.165  14.987  1.00 10.97           N  
ATOM   1015  CA  MET A 131       8.928  13.224  14.288  1.00 10.48           C  
ATOM   1016  C   MET A 131       8.346  13.480  12.897  1.00 10.35           C  
ATOM   1017  O   MET A 131       8.278  14.639  12.454  1.00  9.82           O  
ATOM   1018  CB  MET A 131      10.417  12.972  14.290  1.00 11.22           C  
ATOM   1019  CG  MET A 131      11.333  14.014  13.869  1.00 11.90           C  
ATOM   1020  SD  MET A 131      11.169  15.734  14.481  1.00 15.49           S  
ATOM   1021  CE  MET A 131      12.008  15.455  16.063  1.00 14.15           C  
ATOM   1022  N   THR A 132       7.991  12.380  12.281  1.00 10.21           N  
ATOM   1023  CA  THR A 132       7.420  12.489  10.899  1.00 10.56           C  
ATOM   1024  C   THR A 132       6.195  13.334  10.885  1.00 10.56           C  
ATOM   1025  O   THR A 132       6.003  14.228  10.017  1.00 12.13           O  
ATOM   1026  CB  THR A 132       7.240  11.048  10.295  1.00 11.27           C  
ATOM   1027  OG1 THR A 132       8.697  10.613  10.188  1.00 11.17           O  
ATOM   1028  CG2 THR A 132       6.517  10.832   8.969  1.00  9.97           C  
ATOM   1029  N   LYS A 133       5.337  13.068  11.823  1.00 10.91           N  
ATOM   1030  CA  LYS A 133       4.044  13.653  12.077  1.00  9.73           C  
ATOM   1031  C   LYS A 133       3.994  15.106  12.403  1.00  9.66           C  
ATOM   1032  O   LYS A 133       3.062  15.864  12.002  1.00  9.50           O  
ATOM   1033  CB  LYS A 133       3.502  12.898  13.313  1.00 11.10           C  
ATOM   1034  CG  LYS A 133       2.012  12.547  13.114  1.00 10.54           C  
ATOM   1035  CD  LYS A 133       1.597  11.778  14.360  1.00 12.45           C  
ATOM   1036  CE  LYS A 133       0.124  11.624  14.620  1.00 11.68           C  
ATOM   1037  NZ  LYS A 133      -0.729  12.646  14.028  1.00 12.90           N  
ATOM   1038  N   ALA A 134       5.023  15.512  13.194  1.00  8.71           N  
ATOM   1039  CA  ALA A 134       5.028  17.012  13.524  1.00  7.64           C  
ATOM   1040  C   ALA A 134       5.637  17.696  12.296  1.00  6.20           C  
ATOM   1041  O   ALA A 134       5.222  18.843  12.128  1.00  5.26           O  
ATOM   1042  CB  ALA A 134       5.647  17.358  14.841  1.00  5.72           C  
ATOM   1043  N   LEU A 135       6.508  17.032  11.570  1.00  5.83           N  
ATOM   1044  CA  LEU A 135       7.074  17.754  10.360  1.00  5.58           C  
ATOM   1045  C   LEU A 135       6.002  17.830   9.290  1.00  6.06           C  
ATOM   1046  O   LEU A 135       5.958  18.808   8.517  1.00  5.93           O  
ATOM   1047  CB  LEU A 135       8.372  17.139   9.864  1.00  6.42           C  
ATOM   1048  CG  LEU A 135       9.672  17.251  10.582  1.00  4.69           C  
ATOM   1049  CD1 LEU A 135      10.700  16.235  10.081  1.00  6.70           C  
ATOM   1050  CD2 LEU A 135      10.298  18.654  10.404  1.00  5.27           C  
ATOM   1051  N   GLU A 136       5.147  16.794   9.240  1.00  6.26           N  
ATOM   1052  CA  GLU A 136       4.010  16.856   8.238  1.00  6.33           C  
ATOM   1053  C   GLU A 136       3.081  17.984   8.692  1.00  6.19           C  
ATOM   1054  O   GLU A 136       2.734  18.852   7.844  1.00  6.05           O  
ATOM   1055  CB  GLU A 136       3.230  15.554   8.148  1.00  6.73           C  
ATOM   1056  CG  GLU A 136       3.984  14.362   7.587  1.00  7.16           C  
ATOM   1057  CD  GLU A 136       3.375  12.993   7.689  1.00  8.51           C  
ATOM   1058  OE1 GLU A 136       2.629  12.737   8.612  1.00  7.42           O  
ATOM   1059  OE2 GLU A 136       3.741  12.152   6.811  1.00  8.88           O  
ATOM   1060  N   LEU A 137       2.712  18.005   9.937  1.00  4.64           N  
ATOM   1061  CA  LEU A 137       1.883  19.109  10.473  1.00  5.37           C  
ATOM   1062  C   LEU A 137       2.403  20.492  10.129  1.00  4.73           C  
ATOM   1063  O   LEU A 137       1.712  21.420   9.786  1.00  4.26           O  
ATOM   1064  CB  LEU A 137       1.806  18.945  12.011  1.00  4.97           C  
ATOM   1065  CG  LEU A 137       0.774  19.814  12.785  1.00  6.41           C  
ATOM   1066  CD1 LEU A 137       0.118  19.084  13.941  1.00  5.46           C  
ATOM   1067  CD2 LEU A 137       1.475  20.969  13.460  1.00  5.82           C  
ATOM   1068  N   PHE A 138       3.738  20.666  10.272  1.00  5.99           N  
ATOM   1069  CA  PHE A 138       4.384  21.970   9.964  1.00  6.17           C  
ATOM   1070  C   PHE A 138       4.088  22.370   8.507  1.00  6.62           C  
ATOM   1071  O   PHE A 138       3.775  23.530   8.198  1.00  5.95           O  
ATOM   1072  CB  PHE A 138       5.846  21.836  10.294  1.00  7.64           C  
ATOM   1073  CG  PHE A 138       6.748  22.944   9.850  1.00  8.16           C  
ATOM   1074  CD1 PHE A 138       6.826  24.134  10.540  1.00  7.61           C  
ATOM   1075  CD2 PHE A 138       7.546  22.722   8.710  1.00  8.62           C  
ATOM   1076  CE1 PHE A 138       7.647  25.140  10.106  1.00  8.90           C  
ATOM   1077  CE2 PHE A 138       8.335  23.712   8.223  1.00  8.52           C  
ATOM   1078  CZ  PHE A 138       8.423  24.914   8.938  1.00 10.64           C  
ATOM   1079  N   ARG A 139       4.241  21.422   7.668  1.00  6.47           N  
ATOM   1080  CA  ARG A 139       4.062  21.396   6.224  1.00  8.13           C  
ATOM   1081  C   ARG A 139       2.625  21.632   5.709  1.00  8.12           C  
ATOM   1082  O   ARG A 139       2.392  22.434   4.827  1.00  8.22           O  
ATOM   1083  CB  ARG A 139       4.487  20.036   5.698  1.00  6.74           C  
ATOM   1084  CG  ARG A 139       5.817  19.942   5.150  1.00  7.41           C  
ATOM   1085  CD  ARG A 139       5.897  19.226   3.844  1.00  7.51           C  
ATOM   1086  NE  ARG A 139       5.517  17.860   3.792  1.00  8.96           N  
ATOM   1087  CZ  ARG A 139       6.017  16.820   4.489  1.00 10.02           C  
ATOM   1088  NH1 ARG A 139       7.010  16.972   5.388  1.00  8.88           N  
ATOM   1089  NH2 ARG A 139       5.586  15.614   4.181  1.00  9.67           N  
ATOM   1090  N   ASN A 140       1.699  20.893   6.291  1.00  9.64           N  
ATOM   1091  CA  ASN A 140       0.254  21.023   5.986  1.00 11.23           C  
ATOM   1092  C   ASN A 140      -0.126  22.488   6.282  1.00 11.39           C  
ATOM   1093  O   ASN A 140      -0.892  23.017   5.417  1.00 11.48           O  
ATOM   1094  CB  ASN A 140      -0.557  19.969   6.677  1.00 12.15           C  
ATOM   1095  CG  ASN A 140      -1.821  20.076   7.394  1.00 14.26           C  
ATOM   1096  OD1 ASN A 140      -2.985  20.350   6.958  1.00 14.07           O  
ATOM   1097  ND2 ASN A 140      -1.844  19.694   8.728  1.00 14.59           N  
ATOM   1098  N   ASP A 141       0.419  23.132   7.316  1.00 10.88           N  
ATOM   1099  CA  ASP A 141       0.036  24.542   7.665  1.00  9.99           C  
ATOM   1100  C   ASP A 141       0.630  25.585   6.751  1.00 10.26           C  
ATOM   1101  O   ASP A 141       0.018  26.644   6.399  1.00 10.05           O  
ATOM   1102  CB  ASP A 141       0.417  24.850   9.091  1.00 10.80           C  
ATOM   1103  CG  ASP A 141      -0.653  24.283  10.022  1.00 12.03           C  
ATOM   1104  OD1 ASP A 141      -1.858  24.393   9.805  1.00 11.92           O  
ATOM   1105  OD2 ASP A 141      -0.203  23.798  11.062  1.00 11.51           O  
ATOM   1106  N   ILE A 142       1.906  25.288   6.319  1.00  8.66           N  
ATOM   1107  CA  ILE A 142       2.484  26.217   5.360  1.00  7.63           C  
ATOM   1108  C   ILE A 142       1.536  26.044   4.158  1.00  8.41           C  
ATOM   1109  O   ILE A 142       0.984  27.021   3.644  1.00  8.76           O  
ATOM   1110  CB  ILE A 142       3.955  25.909   5.059  1.00  8.41           C  
ATOM   1111  CG1 ILE A 142       4.797  26.219   6.367  1.00  8.32           C  
ATOM   1112  CG2 ILE A 142       4.519  26.617   3.792  1.00  8.00           C  
ATOM   1113  CD1 ILE A 142       6.342  26.348   6.176  1.00  8.87           C  
ATOM   1114  N   ALA A 143       1.347  24.756   3.773  1.00  8.43           N  
ATOM   1115  CA  ALA A 143       0.528  24.460   2.545  1.00  9.07           C  
ATOM   1116  C   ALA A 143      -0.759  25.307   2.573  1.00  8.64           C  
ATOM   1117  O   ALA A 143      -0.958  26.046   1.625  1.00  9.91           O  
ATOM   1118  CB  ALA A 143       0.276  23.028   2.353  1.00  9.06           C  
ATOM   1119  N   ALA A 144      -1.455  25.358   3.613  1.00  8.93           N  
ATOM   1120  CA  ALA A 144      -2.677  26.144   3.812  1.00  9.63           C  
ATOM   1121  C   ALA A 144      -2.349  27.601   3.478  1.00  9.77           C  
ATOM   1122  O   ALA A 144      -3.095  28.178   2.598  1.00  9.57           O  
ATOM   1123  CB  ALA A 144      -3.221  25.880   5.212  1.00  9.46           C  
ATOM   1124  N   LYS A 145      -1.332  28.153   4.036  1.00  9.19           N  
ATOM   1125  CA  LYS A 145      -0.915  29.552   3.730  1.00 10.78           C  
ATOM   1126  C   LYS A 145      -0.428  29.744   2.318  1.00 11.01           C  
ATOM   1127  O   LYS A 145      -0.549  30.882   1.721  1.00 12.18           O  
ATOM   1128  CB  LYS A 145       0.093  29.960   4.765  1.00 12.17           C  
ATOM   1129  CG  LYS A 145      -0.195  30.259   6.167  1.00 14.69           C  
ATOM   1130  CD  LYS A 145      -1.162  29.527   7.017  1.00 15.44           C  
ATOM   1131  CE  LYS A 145      -0.604  28.779   8.174  1.00 17.43           C  
ATOM   1132  NZ  LYS A 145      -1.180  27.486   8.613  1.00 16.26           N  
ATOM   1133  N   TYR A 146       0.151  28.737   1.661  1.00 11.00           N  
ATOM   1134  CA  TYR A 146       0.598  28.851   0.246  1.00 11.11           C  
ATOM   1135  C   TYR A 146      -0.605  28.980  -0.726  1.00 12.23           C  
ATOM   1136  O   TYR A 146      -0.642  29.782  -1.662  1.00 11.06           O  
ATOM   1137  CB  TYR A 146       1.513  27.673  -0.077  1.00 10.58           C  
ATOM   1138  CG  TYR A 146       3.003  27.841   0.216  1.00  9.42           C  
ATOM   1139  CD1 TYR A 146       3.528  28.730   1.155  1.00  8.47           C  
ATOM   1140  CD2 TYR A 146       3.911  27.068  -0.448  1.00  9.04           C  
ATOM   1141  CE1 TYR A 146       4.879  28.845   1.326  1.00  8.89           C  
ATOM   1142  CE2 TYR A 146       5.300  27.174  -0.313  1.00  8.53           C  
ATOM   1143  CZ  TYR A 146       5.796  28.096   0.576  1.00  9.38           C  
ATOM   1144  OH  TYR A 146       7.094  28.243   0.886  1.00  8.03           O  
ATOM   1145  N   LYS A 147      -1.624  28.201  -0.432  1.00 12.61           N  
ATOM   1146  CA  LYS A 147      -2.911  28.086  -1.128  1.00 13.78           C  
ATOM   1147  C   LYS A 147      -3.471  29.517  -1.108  1.00 14.02           C  
ATOM   1148  O   LYS A 147      -3.670  30.020  -2.162  1.00 13.28           O  
ATOM   1149  CB  LYS A 147      -3.926  27.154  -0.497  1.00 13.29           C  
ATOM   1150  CG  LYS A 147      -5.391  27.371  -0.760  1.00 14.79           C  
ATOM   1151  CD  LYS A 147      -6.318  26.350  -0.095  1.00 15.70           C  
ATOM   1152  CE  LYS A 147      -7.588  26.192  -0.984  1.00 15.95           C  
ATOM   1153  NZ  LYS A 147      -7.172  26.101  -2.431  1.00 16.11           N  
ATOM   1154  N   GLU A 148      -3.624  29.955   0.170  1.00 14.82           N  
ATOM   1155  CA  GLU A 148      -4.127  31.332   0.385  1.00 16.46           C  
ATOM   1156  C   GLU A 148      -3.446  32.296  -0.598  1.00 17.58           C  
ATOM   1157  O   GLU A 148      -4.092  32.783  -1.567  1.00 16.91           O  
ATOM   1158  CB  GLU A 148      -3.971  31.800   1.818  1.00 17.05           C  
ATOM   1159  CG  GLU A 148      -4.971  32.468   2.700  1.00 17.63           C  
ATOM   1160  CD  GLU A 148      -4.690  32.834   4.134  1.00 18.19           C  
ATOM   1161  OE1 GLU A 148      -4.716  31.883   4.925  1.00 18.44           O  
ATOM   1162  OE2 GLU A 148      -4.475  33.971   4.604  1.00 18.76           O  
ATOM   1163  N   LEU A 149      -2.161  32.539  -0.394  1.00 17.99           N  
ATOM   1164  CA  LEU A 149      -1.350  33.417  -1.179  1.00 19.70           C  
ATOM   1165  C   LEU A 149      -1.361  33.008  -2.659  1.00 21.20           C  
ATOM   1166  O   LEU A 149      -0.789  33.732  -3.519  1.00 21.68           O  
ATOM   1167  CB  LEU A 149       0.059  33.432  -0.631  1.00 18.58           C  
ATOM   1168  CG  LEU A 149       0.401  33.893   0.743  1.00 18.56           C  
ATOM   1169  CD1 LEU A 149       1.696  33.208   1.181  1.00 18.05           C  
ATOM   1170  CD2 LEU A 149       0.624  35.389   0.797  1.00 18.48           C  
ATOM   1171  N   GLY A 150      -1.975  31.894  -2.942  1.00 23.06           N  
ATOM   1172  CA  GLY A 150      -2.132  31.334  -4.273  1.00 24.69           C  
ATOM   1173  C   GLY A 150      -0.817  30.957  -4.911  1.00 26.63           C  
ATOM   1174  O   GLY A 150      -0.768  31.073  -6.157  1.00 26.95           O  
ATOM   1175  N   PHE A 151       0.149  30.526  -4.132  1.00 27.61           N  
ATOM   1176  CA  PHE A 151       1.502  30.179  -4.625  1.00 29.83           C  
ATOM   1177  C   PHE A 151       1.524  28.678  -4.853  1.00 30.91           C  
ATOM   1178  O   PHE A 151       1.335  27.938  -3.868  1.00 31.51           O  
ATOM   1179  CB  PHE A 151       2.514  30.700  -3.633  1.00 30.22           C  
ATOM   1180  CG  PHE A 151       3.957  30.338  -3.653  1.00 30.75           C  
ATOM   1181  CD1 PHE A 151       4.874  31.057  -4.408  1.00 30.95           C  
ATOM   1182  CD2 PHE A 151       4.459  29.288  -2.866  1.00 30.80           C  
ATOM   1183  CE1 PHE A 151       6.224  30.708  -4.432  1.00 31.16           C  
ATOM   1184  CE2 PHE A 151       5.782  28.928  -2.872  1.00 30.60           C  
ATOM   1185  CZ  PHE A 151       6.675  29.635  -3.642  1.00 31.09           C  
ATOM   1186  N   GLN A 152       1.674  28.260  -6.087  1.00 32.25           N  
ATOM   1187  CA  GLN A 152       1.788  26.915  -6.620  1.00 33.05           C  
ATOM   1188  C   GLN A 152       0.668  25.931  -6.285  1.00 32.89           C  
ATOM   1189  O   GLN A 152       0.623  25.343  -5.196  1.00 32.76           O  
ATOM   1190  CB  GLN A 152       3.150  26.191  -6.267  1.00 33.93           C  
ATOM   1191  CG  GLN A 152       3.933  26.616  -5.062  1.00 34.68           C  
ATOM   1192  CD  GLN A 152       4.481  25.538  -4.176  1.00 35.25           C  
ATOM   1193  OE1 GLN A 152       5.239  24.640  -4.553  1.00 35.96           O  
ATOM   1194  NE2 GLN A 152       4.112  25.552  -2.894  1.00 35.39           N  
ATOM   1195  N   GLY A 153      -0.179  25.741  -7.281  1.00 33.32           N  
ATOM   1196  CA  GLY A 153      -1.339  24.848  -7.254  1.00 33.58           C  
ATOM   1197  C   GLY A 153      -1.988  24.487  -8.589  1.00 33.72           C  
ATOM   1198  O   GLY A 153      -2.973  23.675  -8.505  1.00 33.55           O  
ATOM   1199  OXT GLY A 153      -1.613  24.949  -9.686  1.00 33.20           O  
TER
