# Supplementary material for: Accurate protein structure prediction with hydroxyl radical protein footprinting data
Source: Nat Commun. 2021 Jan 12;12:341. doi: 10.1038/s41467-020-20549-7 (PMC7804018; doi:10.1038/s41467-020-20549-7)
Supplement: Supplementary file 3 — Supplementary Data 1 [file 41467_2020_20549_MOESM3_ESM.zip › example_data/1ymb_hrf_flags]

-score
  -hrf_dynamics_input lnPF_1ymb.txt
  -weights hrf_dynamics.wts
