# Supplementary material for: Accurate protein structure prediction with hydroxyl radical protein footprinting data
Source: Nat Commun. 2021 Jan 12;12:341. doi: 10.1038/s41467-020-20549-7 (PMC7804018; doi:10.1038/s41467-020-20549-7)
Supplement: Supplementary file 3 — Supplementary Data 1 [file 41467_2020_20549_MOESM3_ESM.zip › example_data/lnPF_1ymb.txt]

7	4.094344562
14	4.370597939
33	5.634789603
123	5.634789603
138	5.411646052
151	3.762987426
24	6.429719478
36	3.338677025
113	2.098986138
116	2.190793687
119	3.07398447
11	4.098900379
40	4.140864578
69	4.605170186
72	4.400375773
137	3.601868077
149	2.995732274
